# Supplementary material for: Crystal structure of Ba5In4Sb6
Source: Acta Crystallogr E Crystallogr Commun. 2015 Apr 9;71(Pt 5):i4. doi: 10.1107/S2056989015006933 (PMC4420070; doi:10.1107/S2056989015006933)
Supplement: Supplementary file 2 [file e-71-000i4-Isup2.hkl]

# 
# h,k,l, Fc-squared, Fo-squared, sigma(Fo-squared) and status flag 
# 
data_I
_shelx_title ' x in Pmmn' 
_shelx_refln_list_code          4 
_shelx_F_calc_maximum     2222.82 
_exptl_crystal_F_000      3128.00 
_reflns_d_resolution_high  0.7676 
 
loop_ 
 _symmetry_equiv_pos_as_xyz 
 'x, y, z' 
 '-x+1/2, -y+1/2, z' 
 '-x, y+1/2, -z' 
 'x+1/2, -y, -z' 
 '-x, -y, -z' 
 'x-1/2, y-1/2, -z' 
 'x, -y-1/2, z' 
 '-x-1/2, y, z' 
 
_cell_length_a    14.2723 
_cell_length_b    18.3578 
_cell_length_c     8.2710 
_cell_angle_alpha  90.000 
_cell_angle_beta   90.000 
_cell_angle_gamma  90.000 
 
_shelx_F_squared_multiplier     1.000 
 
loop_ 
 _refln_index_h 
 _refln_index_k 
 _refln_index_l 
 _refln_F_squared_calc 
 _refln_F_squared_meas 
 _refln_F_squared_sigma 
 _refln_observed_status 
   2   0   0    55419.53    57278.49   2780.07 o 
   4   0   0    55885.19    58202.00   1522.13 o 
   6   0   0  4940928.50  5185758.00  94235.93 o 
   8   0   0      116.28      259.36    305.21 o 
  10   0   0     7054.01     5868.81   1257.60 o 
  12   0   0  1550647.38  1565181.38  31662.86 o 
  14   0   0    31419.93    34872.57   4057.39 o 
  16   0   0      370.58      558.64   1187.10 o 
  18   0   0   381564.75   376551.03  16240.45 o 
   1   1   0     3976.43     4236.58    243.78 o 
   3   1   0    27519.32    26942.62    739.10 o 
   5   1   0    64071.05    64150.24   1192.14 o 
   7   1   0    34668.07    35048.15    884.09 o 
   9   1   0       37.58       76.33    281.30 o 
  11   1   0    51626.13    50703.54   1956.02 o 
  13   1   0    65224.52    64425.30   3370.04 o 
  15   1   0     9914.50     7967.74   1568.39 o 
  17   1   0    19537.20    17272.46   2321.33 o 
   0   2   0    13560.21    15006.67    508.99 o 
   2   2   0     4081.06     3954.05    445.85 o 
   4   2   0     5874.73     6260.91    401.29 o 
   6   2   0       52.21      558.63    471.34 o 
   8   2   0     1773.87     1829.89    351.29 o 
  10   2   0       13.89       -7.44    323.14 o 
  12   2   0    22137.48    22566.10   2040.94 o 
  14   2   0    13401.34    15379.27   1539.28 o 
  16   2   0     3035.02      427.55   1011.46 o 
  18   2   0    45751.41    42073.80   3759.34 o 
   1   3   0    18533.27    19530.94    438.83 o 
   3   3   0    14012.31    15160.96    616.53 o 
   5   3   0      499.66      677.59    218.35 o 
   7   3   0    38356.68    37455.21   1102.58 o 
   9   3   0     1262.36     1272.01    381.77 o 
  11   3   0    12211.29    14497.51   1607.02 o 
  13   3   0    27874.11    29938.16   2444.88 o 
  15   3   0      682.79       44.70    660.95 o 
  17   3   0    13915.74    12639.41   2098.16 o 
   0   4   0   141499.14   145708.05   3215.45 o 
   2   4   0    94188.79    94687.41   1437.44 o 
   4   4   0     6470.01     6728.17    559.92 o 
   6   4   0    84588.70    80855.72   1706.04 o 
   8   4   0   127381.70   129185.85   2777.98 o 
  10   4   0     4356.16     3841.81   1292.24 o 
  12   4   0    31666.52    31848.09   2449.09 o 
  14   4   0    78453.90    85491.62   3997.87 o 
  16   4   0     7434.52     6598.63   2025.78 o 
  18   4   0    10994.63     6762.17   1819.85 o 
   1   5   0    15286.66    16760.55    596.44 o 
   3   5   0    60420.51    59128.93   1153.25 o 
   5   5   0    59306.64    56700.14   1643.74 o 
   7   5   0   156890.30   155846.27   2857.13 o 
   9   5   0    32060.76    34642.81   1285.83 o 
  11   5   0   118424.77   122803.08   3352.46 o 
  13   5   0   151764.66   146045.92   6411.44 o 
  15   5   0    11600.15    11932.30   1584.70 o 
  17   5   0    72571.87    65063.04   4501.60 o 
   0   6   0   385730.19   386964.06   7884.73 o 
   2   6   0   161610.61   162750.66   2382.39 o 
   4   6   0    70869.54    69513.88   1482.94 o 
   6   6   0   205598.80   204778.59   5058.75 o 
   8   6   0    99159.33    95562.72   2127.38 o 
  10   6   0    13139.49    11658.31   1792.39 o 
  12   6   0    42527.16    42525.12   3450.76 o 
  14   6   0    19179.89    24866.92   5749.46 o 
  16   6   0     5345.92     4868.16   1181.01 o 
   1   7   0    16767.26    14833.96    706.44 o 
   3   7   0    43519.91    41351.85    936.43 o 
   5   7   0    24020.58    23212.61    847.65 o 
   7   7   0   106998.79   102619.80   2724.43 o 
   9   7   0    22374.24    22793.36   1487.18 o 
  11   7   0    53511.71    53641.20   2172.21 o 
  13   7   0    82482.32    87326.84   3918.93 o 
  15   7   0     5929.68     6733.58   1528.74 o 
  17   7   0    25764.59    25949.45   2351.06 o 
   0   8   0  1735412.50  1694481.38  31854.46 o 
   2   8   0    98134.98    98521.06   1742.85 o 
   4   8   0    30624.90    30530.29    859.83 o 
   6   8   0  1333672.50  1307818.88  17971.71 o 
   8   8   0    97426.42    95601.26   2763.84 o 
  10   8   0     3530.30     1858.66    706.06 o 
  12   8   0   767863.50   784698.50  14131.86 o 
  14   8   0    47779.83    51353.02   3563.91 o 
  16   8   0     1339.49      908.19   1163.24 o 
   1   9   0    23817.51    23910.02    913.88 o 
   3   9   0    14023.20    14447.82    680.61 o 
   5   9   0      479.76      499.99    296.25 o 
   7   9   0    41849.90    40965.80   1683.41 o 
   9   9   0     2106.20     1874.23    647.08 o 
  11   9   0     3040.89     2482.73    695.66 o 
  13   9   0    22194.06    24796.33   2139.45 o 
  15   9   0      652.38     1052.08   1326.78 o 
  17   9   0     3023.03     1443.46   1264.72 o 
   0  10   0    76317.99    71888.47   3130.87 o 
   2  10   0     3751.72     4024.18    566.81 o 
   4  10   0     1401.06     1358.29    304.96 o 
   6  10   0    80812.80    80174.60   2442.02 o 
   8  10   0    10253.78    10501.64   1077.88 o 
  10  10   0     2384.56     3267.28    768.71 o 
  12  10   0    83702.20    82739.17   3001.93 o 
  14  10   0    13327.21    12153.44   2567.95 o 
  16  10   0     4658.35     6389.47   2793.75 o 
   1  11   0    15335.58    17546.93    958.68 o 
   3  11   0     4549.79     5075.09    484.94 o 
   5  11   0    15696.10    15378.25   2255.41 o 
   7  11   0     3434.60     3613.71    723.56 o 
   9  11   0      536.19      303.99    539.37 o 
  11  11   0     3323.58     2312.46    764.02 o 
  13  11   0      130.27     1173.24    738.36 o 
  15  11   0     9326.59     9186.16   1812.24 o 
   0  12   0   205748.20   204111.00   5252.82 o 
   2  12   0    16407.35    16921.63    974.71 o 
   4  12   0    30228.60    30837.15   1087.76 o 
   6  12   0    97678.41    95553.85   2842.10 o 
   8  12   0      610.57     1045.84    608.48 o 
  10  12   0    14447.68    16472.66   1485.17 o 
  12  12   0     4188.94     5051.49    997.57 o 
  14  12   0    24918.56    20888.35   2031.36 o 
  16  12   0     3710.26     3526.93   2269.80 o 
   1  13   0      537.73      221.89    463.65 o 
   3  13   0    69993.61    68249.24   1846.11 o 
   5  13   0     5512.77     3706.96    805.69 o 
   7  13   0    20923.87    25243.14   1680.25 o 
   9  13   0    18793.62    17232.93   1877.90 o 
  11  13   0     4675.91     4314.54   1135.94 o 
  13  13   0    33723.54    32587.71   2828.18 o 
  15  13   0      348.35      -34.91   1745.73 o 
   0  14   0   235718.42   236672.27   6116.03 o 
   2  14   0    18527.43    19319.52   1216.10 o 
   4  14   0    15094.74    16257.45   1393.52 o 
   6  14   0   130075.54   128438.78   4480.61 o 
   8  14   0     2594.98     2651.55    919.79 o 
  10  14   0     1327.99      264.83    802.13 o 
  12  14   0    16892.81    17490.66   2124.57 o 
  14  14   0     1862.22      855.84   1159.65 o 
   1  15   0       23.46       92.70    416.78 o 
   3  15   0     4268.07     2391.67   1041.16 o 
   5  15   0     2807.54     1448.36    777.52 o 
   7  15   0     4119.12     1833.68   1100.06 o 
   9  15   0       93.12       68.22    802.08 o 
  11  15   0     3403.28     4940.07   1300.22 o 
  13  15   0    11738.61    11481.75   1921.62 o 
   0  16   0  1019857.25  1087069.75  22045.85 o 
   2  16   0    13378.76    15451.64   1315.15 o 
   4  16   0      164.22       44.80    653.89 o 
   6  16   0   809535.63   809100.19  17795.90 o 
   8  16   0    39606.53    37662.75   2855.68 o 
  10  16   0     1223.26      994.20   1553.78 o 
  12  16   0   441308.75   453477.28  16383.93 o 
   1  17   0     9717.13    10879.64   1131.61 o 
   3  17   0     1510.22      579.05    645.37 o 
   5  17   0     1954.47     5006.06   1178.23 o 
   7  17   0    43906.14    41551.73   3017.94 o 
   9  17   0     1319.71     1204.62    938.21 o 
  11  17   0    12243.34    10112.90   1727.08 o 
  13  17   0    46300.48    39047.31   4723.47 o 
   0  18   0   453643.53   482272.50  11256.50 o 
   2  18   0    74279.26    80214.93   2799.10 o 
   4  18   0    29641.66    27852.57   2361.51 o 
   6  18   0   345056.72   363924.91   9766.02 o 
   8  18   0    75292.27    73025.15   3751.68 o 
  10  18   0     5005.12     5589.11   1436.86 o 
  12  18   0   165266.61   154935.14   8619.23 o 
   1  19   0    16441.41    16399.37   1500.68 o 
   3  19   0      697.90      899.82    847.31 o 
   5  19   0     9804.99     9882.23   1581.60 o 
   7  19   0   100718.92   115655.98   4835.70 o 
   9  19   0      687.71      346.57    997.84 o 
  11  19   0    44084.66    46425.64   5142.85 o 
   0  20   0    21521.38    22020.93   3145.85 o 
   2  20   0    33054.64    37455.85   2281.06 o 
   4  20   0     8442.93     8333.85   1490.45 o 
   6  20   0    12553.46    15591.16   2032.54 o 
   8  20   0    39927.33    48698.02   3605.03 o 
   1  21   0      535.62     2741.81   1098.44 o 
   3  21   0    93745.55   102665.32   8664.29 o 
   5  21   0     8820.32     9552.39   2200.54 o 
   7  21   0    12155.56    11951.04   1936.18 o 
   0  22   0    29813.37    25000.05   3566.44 o 
   2  22   0       36.10     1326.74   1431.48 o 
   4  22   0      127.68      321.04   1099.80 o 
   6  22   0    22229.17    26857.19   3215.45 o 
   1  23   0     2119.05     2514.07   1780.80 o 
   3  23   0     7832.60     7509.29   2514.74 o 
   0   0   1      522.48      453.99    174.61 o 
   1   0   1    12042.38    12218.74    341.26 o 
   2   0   1      766.90      809.51    156.26 o 
   3   0   1     2076.93     3249.07    337.80 o 
   4   0   1    56235.10    57699.52   1026.62 o 
   5   0   1    82449.60    82058.34   2445.69 o 
   6   0   1       17.07      197.39    186.25 o 
   7   0   1    10087.50     9974.47    525.18 o 
   8   0   1    10392.56    10625.30    573.34 o 
   9   0   1      133.02      893.67    397.29 o 
  10   0   1    72853.50    75190.62   2343.22 o 
  11   0   1    71862.38    74596.14   2467.44 o 
  12   0   1      910.52     1564.07    673.30 o 
  13   0   1    21720.95    21469.49   2709.44 o 
  14   0   1     6514.76     7105.19   1347.60 o 
  15   0   1     2029.10     2364.79   1072.13 o 
  16   0   1    32296.64    32563.16   3004.50 o 
  17   0   1    29793.35    31381.92   3426.58 o 
  18   0   1      672.86       55.86   1103.61 o 
   0   1   1       22.98       44.89     85.95 o 
   1   1   1    21795.11    22043.23    349.22 o 
   2   1   1    23226.43    25013.65    402.66 o 
   3   1   1     1509.00     8103.93   1250.18 o 
   4   1   1   172748.73   171442.83   1769.84 o 
   5   1   1    14240.65    16033.15    705.43 o 
   6   1   1        6.46      209.93    115.06 o 
   7   1   1     3883.39     4169.53    249.15 o 
   8   1   1     7032.88     7511.14    339.11 o 
   9   1   1    18809.38    20040.52    587.68 o 
  10   1   1   182328.86   182256.16   2637.59 o 
  11   1   1      167.63      463.65    353.13 o 
  12   1   1      327.11      770.62    449.41 o 
  13   1   1       66.48      406.54    499.59 o 
  14   1   1    15530.91    13708.41   1241.35 o 
  15   1   1    40398.58    41458.21   2303.60 o 
  16   1   1    93688.10    93539.47   4252.80 o 
  17   1   1     4664.42     4196.12   1295.43 o 
  18   1   1     1183.75      910.30    873.21 o 
   0   2   1     1221.08     2179.64    219.99 o 
   1   2   1      909.16      995.51    102.39 o 
   2   2   1     4119.41     4075.32    204.99 o 
   3   2   1   230697.00   234693.75   2397.34 o 
   4   2   1    51075.33    50804.18    697.63 o 
   5   2   1    11332.32    11290.34    382.72 o 
   6   2   1      262.79      514.18    134.24 o 
   7   2   1     1471.35     1665.67    179.54 o 
   8   2   1     3685.19     3923.53    251.04 o 
   9   2   1   115618.64   115450.66   1722.55 o 
  10   2   1    62465.74    63607.42   1231.67 o 
  11   2   1     9265.39    10452.23    845.95 o 
  12   2   1       13.66      507.91    429.39 o 
  13   2   1      718.62      774.99    458.37 o 
  14   2   1     5279.47     3611.66    764.34 o 
  15   2   1    53382.88    51286.88   3891.52 o 
  16   2   1    35245.00    34270.91   2184.29 o 
  17   2   1     1886.77      638.79    761.02 o 
  18   2   1       43.47     -184.53    812.32 o 
   0   3   1     5451.18     6385.03    347.00 o 
   1   3   1     9807.90     9986.31    251.58 o 
   2   3   1    23611.43    24372.97    470.74 o 
   3   3   1   678759.44   695976.94   9952.43 o 
   4   3   1    46325.25    46900.91    686.77 o 
   5   3   1     4025.93     4312.01    311.93 o 
   6   3   1      727.28      676.65    144.47 o 
   7   3   1    10831.08    11132.89    351.27 o 
   8   3   1     1493.06     1888.66    224.84 o 
   9   3   1   335789.94   332880.88   3830.07 o 
  10   3   1    25357.62    24709.62    916.60 o 
  11   3   1     1639.10     2180.43    472.36 o 
  12   3   1     1673.95     1459.70    467.38 o 
  13   3   1     8530.21     8087.33    877.08 o 
  14   3   1       99.45     -155.73    463.81 o 
  15   3   1   139228.56   132530.64   4054.72 o 
  16   3   1     5694.36     4819.62    981.95 o 
  17   3   1     1057.91     1283.86    794.11 o 
  18   3   1     5971.99     4250.50   1113.45 o 
   0   4   1     1656.54     1781.97    258.42 o 
   1   4   1    21634.85    21939.53    441.41 o 
   2   4   1      415.59      636.48    135.54 o 
   3   4   1  1935717.00  2017062.50  22295.33 o 
   4   4   1      236.19      319.26    166.68 o 
   5   4   1      248.25      247.46    118.81 o 
   6   4   1     2020.27     2220.56    179.99 o 
   7   4   1    23439.88    23930.73    723.17 o 
   8   4   1      471.34      371.43    208.03 o 
   9   4   1   849017.25   829879.19   9113.66 o 
  10   4   1      717.27     1022.35    317.25 o 
  11   4   1     9839.21     9232.35    610.49 o 
  12   4   1     2290.53     2144.12    541.29 o 
  13   4   1     8203.49     6950.46    830.15 o 
  14   4   1       24.00        9.14    475.62 o 
  15   4   1   276051.91   271137.03   5880.22 o 
  16   4   1       63.86     -112.12    642.90 o 
  17   4   1    19640.91    19406.20   1777.07 o 
  18   4   1     1397.54      901.66   1252.65 o 
   0   5   1    12809.76    13718.76    732.39 o 
   1   5   1   126335.96   126670.61   1331.80 o 
   2   5   1    53758.09    54704.82    745.88 o 
   3   5   1    29052.30    29540.76    544.75 o 
   4   5   1    24260.87    23494.79    707.20 o 
   5   5   1    90824.39    90623.65   1246.01 o 
   6   5   1     1495.31     1289.30    215.47 o 
   7   5   1    56053.35    54454.04   1251.86 o 
   8   5   1    29881.80    28146.83   1168.84 o 
   9   5   1    52228.19    53277.45   1347.95 o 
  10   5   1     1611.11     1247.49    362.95 o 
  11   5   1    22143.35    22960.88   1086.20 o 
  12   5   1     4735.51     4066.46    672.55 o 
  13   5   1    16294.06    19221.74   1295.78 o 
  14   5   1     7460.87     6886.13   1071.79 o 
  15   5   1    67197.15    67216.87   2361.99 o 
  16   5   1      523.74      369.02    705.15 o 
  17   5   1      923.95      701.23    802.67 o 
  18   5   1    13761.33    17293.47   3528.57 o 
   0   6   1      345.00      566.57    221.23 o 
   1   6   1    34951.60    36099.88    671.91 o 
   2   6   1    16524.63    16125.99    391.41 o 
   3   6   1    13603.41    14615.79    442.74 o 
   4   6   1    15930.84    16160.68    576.84 o 
   5   6   1    18456.98    19865.99    679.33 o 
   6   6   1      165.81      481.38    160.79 o 
   7   6   1    10771.97    10964.28    656.96 o 
   8   6   1    61823.92    61822.76   1444.25 o 
   9   6   1    44587.42    42092.31   1132.70 o 
  10   6   1    60981.11    63652.25   1587.74 o 
  11   6   1      491.72      313.20    386.23 o 
  12   6   1     2819.28     2245.50    488.27 o 
  13   6   1       76.30      -69.73    471.89 o 
  14   6   1    42950.79    44647.11   2058.16 o 
  15   6   1    75082.13    77164.69   2495.81 o 
  16   6   1    47046.50    49842.19   3458.40 o 
  17   6   1     2187.24     2662.59    962.09 o 
   0   7   1     1589.83     1279.09    286.58 o 
   1   7   1   129482.85   126650.73   1611.79 o 
   2   7   1    85942.62    87482.38   1089.17 o 
   3   7   1  1023391.31  1021064.94   8804.95 o 
   4   7   1    60505.04    59660.01    825.59 o 
   5   7   1   107401.86   105397.89   1482.92 o 
   6   7   1      324.60      167.69    171.93 o 
   7   7   1    45844.91    44818.46   1190.89 o 
   8   7   1    41476.24    41579.95   1503.92 o 
   9   7   1   413259.38   405506.91   5518.95 o 
  10   7   1    19349.88    18407.04    980.06 o 
  11   7   1    28232.89    29912.02   1356.61 o 
  12   7   1    10727.66    11566.39    871.65 o 
  13   7   1     6520.56     5927.40    826.21 o 
  14   7   1     8544.16     9613.99   1023.39 o 
  15   7   1    94268.41    98683.13   2854.93 o 
  16   7   1     4951.95     4423.65    896.50 o 
  17   7   1      919.11      191.34    891.81 o 
   0   8   1    15105.65    14875.99    764.71 o 
   1   8   1    18930.96    19084.33    596.04 o 
   2   8   1    13342.30    13284.06    427.04 o 
   3   8   1   180796.59   177311.02   1916.76 o 
   4   8   1     8844.53     8914.21    338.56 o 
   5   8   1       72.78      -11.70    173.57 o 
   6   8   1    14934.60    15878.54    572.12 o 
   7   8   1    26000.46    27353.88   1129.22 o 
   8   8   1    52378.38    50981.20   1368.37 o 
   9   8   1    54014.56    55692.66   1494.92 o 
  10   8   1    41939.18    40507.32   2025.07 o 
  11   8   1    12759.42    12831.09    883.45 o 
  12   8   1    13011.88    11670.97    887.50 o 
  13   8   1    13241.83    12766.24   1264.07 o 
  14   8   1    45057.63    47889.07   2176.67 o 
  15   8   1     3795.69     3015.38    768.22 o 
  16   8   1    38478.43    38749.13   3087.87 o 
  17   8   1    24782.90    23059.85   2085.77 o 
   0   9   1    12600.94    13198.05    878.04 o 
   1   9   1    14739.44    13482.72    736.84 o 
   2   9   1    23471.76    23144.00    698.05 o 
   3   9   1   127188.02   127234.19   1532.27 o 
   4   9   1    42125.97    41560.58    735.52 o 
   5   9   1     7500.80     8087.85    449.65 o 
   6   9   1     4556.18     4573.73    419.92 o 
   7   9   1     9999.82     9797.38    838.61 o 
   8   9   1     2697.47     3005.59    462.16 o 
   9   9   1    59205.05    59390.45   2171.33 o 
  10   9   1    29897.42    29575.89   1294.49 o 
  11   9   1      930.08      777.01    416.27 o 
  12   9   1       42.07     -193.55    419.14 o 
  13   9   1     3669.33     3046.48    626.10 o 
  14   9   1      140.93       94.10    555.57 o 
  15   9   1    17579.40    16338.23   1381.70 o 
  16   9   1    12117.50    11651.85   1263.01 o 
  17   9   1       64.86      -32.77    769.85 o 
   0  10   1    27604.20    27873.95   1047.06 o 
   1  10   1      440.56      216.48    192.80 o 
   2  10   1     4273.05     4005.15    336.88 o 
   3  10   1    35790.88    35153.56    767.11 o 
   4  10   1    20608.26    20440.41    664.56 o 
   5  10   1     1700.93     1731.22    309.44 o 
   6  10   1    18375.37    17803.18    887.15 o 
   7  10   1     2783.73     2012.08    403.26 o 
   8  10   1        1.30     -247.94    333.58 o 
   9  10   1    29868.55    28519.39   1250.32 o 
  10  10   1    28517.03    28104.43   1286.34 o 
  11  10   1     4037.64     4161.39    713.21 o 
  12  10   1     6645.46     6862.13    984.21 o 
  13  10   1      722.36       47.69    460.81 o 
  14  10   1      383.20       20.73    553.66 o 
  15  10   1    21990.70    23614.90   1629.28 o 
  16  10   1    21212.93    20903.03   1634.17 o 
   0  11   1      110.89      213.79    319.28 o 
   1  11   1     4407.12     4870.76    389.47 o 
   2  11   1     3075.99     3749.35    388.46 o 
   3  11   1   827951.00   808449.38   7318.44 o 
   4  11   1    31933.15    31670.05    799.70 o 
   5  11   1    10171.86    10398.93    558.13 o 
   6  11   1      325.91      128.74    322.12 o 
   7  11   1      420.42      136.52    336.04 o 
   8  11   1     2651.37     2030.56    650.70 o 
   9  11   1   427800.88   428781.59   6008.77 o 
  10  11   1    39227.93    38952.44   1906.71 o 
  11  11   1     3104.22     2250.14    535.85 o 
  12  11   1     1225.79      331.51    476.66 o 
  13  11   1     5241.42     3550.36   1027.94 o 
  14  11   1     4798.54     3824.80   1048.30 o 
  15  11   1   148246.20   147525.77   4222.01 o 
  16  11   1    16646.13    17541.93   1966.90 o 
   0  12   1      296.42       38.49    325.19 o 
   1  12   1     1844.98     1457.06    304.46 o 
   2  12   1     5202.88     5209.68    421.59 o 
   3  12   1   440133.19   431696.13   4763.48 o 
   4  12   1    23185.93    23512.81    850.24 o 
   5  12   1    27807.95    26661.73   1355.65 o 
   6  12   1     1284.04      608.53    536.23 o 
   7  12   1     6391.42     6030.79    703.34 o 
   8  12   1    45426.14    43072.70   1692.44 o 
   9  12   1   309859.00   304884.25   5738.26 o 
  10  12   1    72726.43    69840.38   2087.73 o 
  11  12   1    35675.58    38126.81   1791.10 o 
  12  12   1     3822.04     2942.95    777.79 o 
  13  12   1    11057.96     9151.89   1013.17 o 
  14  12   1    45107.58    42713.95   2094.77 o 
  15  12   1   172670.16   177330.47   4953.72 o 
   0  13   1      231.41      935.78    415.58 o 
   1  13   1     3723.76     3333.58    377.75 o 
   2  13   1     4948.12     4731.00    430.58 o 
   3  13   1   362219.56   356100.44   4487.10 o 
   4  13   1    54397.98    53583.92   1265.07 o 
   5  13   1     3073.10     3511.79    581.66 o 
   6  13   1      301.37      341.85    427.64 o 
   7  13   1       26.45      201.20    408.24 o 
   8  13   1     4410.85     4234.78    709.73 o 
   9  13   1   159364.55   153353.78   3292.51 o 
  10  13   1    76519.25    79084.28   2292.21 o 
  11  13   1      250.94      315.46    510.63 o 
  12  13   1      693.29      462.19    566.62 o 
  13  13   1     1313.72     1496.91    659.80 o 
  14  13   1     8759.76     7889.79   1043.75 o 
  15  13   1    35203.49    35448.11   2727.33 o 
   0  14   1    21104.27    20114.39   1163.71 o 
   1  14   1     2944.39     3721.75    414.69 o 
   2  14   1        7.47     -259.70    283.98 o 
   3  14   1   251583.66   249289.56   3468.85 o 
   4  14   1    13434.75    13408.83    805.41 o 
   5  14   1    12277.43    12148.63    952.95 o 
   6  14   1    18694.99    18509.33   1330.03 o 
   7  14   1      108.77     -361.65    374.42 o 
   8  14   1     6123.89     6885.22    777.44 o 
   9  14   1   159649.84   164949.84   3518.51 o 
  10  14   1    24882.40    24397.00   1461.27 o 
  11  14   1    10224.26     9598.07   1004.15 o 
  12  14   1    12512.26    12656.83   1351.42 o 
  13  14   1      441.31     2773.96    850.45 o 
  14  14   1     6911.67     7942.72   1235.78 o 
   0  15   1      346.57      -61.68    428.05 o 
   1  15   1     1123.37     1205.78    362.93 o 
   2  15   1    24878.81    23882.74   1014.84 o 
   3  15   1    95607.72    99851.13   3822.32 o 
   4  15   1    70871.55    72716.53   1839.59 o 
   5  15   1     3716.84     3867.65    715.76 o 
   6  15   1     1090.08     1355.67    537.94 o 
   7  15   1      183.68      119.75    492.03 o 
   8  15   1     1138.44      677.01    562.17 o 
   9  15   1    80046.54    77115.17   2607.52 o 
  10  15   1    75427.13    70268.11   2614.78 o 
  11  15   1     7119.82     7778.15   1056.67 o 
  12  15   1     3659.25     2114.97    787.22 o 
  13  15   1        7.14     -607.80    659.09 o 
  14  15   1      704.45     1248.37    816.87 o 
   0  16   1     2045.29     2068.00    720.73 o 
   1  16   1     1971.37     1450.72    391.37 o 
   2  16   1     8377.98     7912.93    630.98 o 
   3  16   1    59188.80    61781.30   1669.00 o 
   4  16   1     2147.29     1765.35    554.56 o 
   5  16   1     1096.59      380.02    509.62 o 
   6  16   1     2698.80     2350.39    645.11 o 
   7  16   1     7171.10     8270.39   1023.42 o 
   8  16   1    11039.74     8926.38   1036.26 o 
   9  16   1    27636.13    27528.58   1941.10 o 
  10  16   1       26.28     -105.20    592.17 o 
  11  16   1     8388.79     6451.21   1041.12 o 
  12  16   1     4004.65     3141.95    889.90 o 
  13  16   1     5290.38     5156.00   1087.09 o 
   0  17   1    30608.85    32812.86   1921.74 o 
   1  17   1    10375.35    10136.04    767.87 o 
   2  17   1    12966.98    14174.70    927.54 o 
   3  17   1    42791.13    44797.63   1555.13 o 
   4  17   1    13435.03    12645.68   1467.61 o 
   5  17   1    10349.29    10672.09   2117.67 o 
   6  17   1    16506.17    16372.30   1730.11 o 
   7  17   1     3817.45     3179.52    746.10 o 
   8  17   1     4333.42     4389.74    849.34 o 
   9  17   1    17122.28    17907.76   1513.94 o 
  10  17   1     5509.38     6444.32   1044.47 o 
  11  17   1     3240.44     1495.83    786.54 o 
  12  17   1     1444.58     1733.72    860.39 o 
   0  18   1    15727.40    17277.99   1726.22 o 
   1  18   1    11760.47    12835.44    824.55 o 
   2  18   1    14201.09    15046.87    986.63 o 
   3  18   1    12414.07    11822.98   1104.63 o 
   4  18   1      859.27     1437.25    592.07 o 
   5  18   1     9270.33     8171.10   1024.06 o 
   6  18   1    17019.38    17104.05   1518.25 o 
   7  18   1     3619.72     2359.23    752.04 o 
   8  18   1    24320.62    24621.57   1744.86 o 
   9  18   1      513.48     -238.16    596.43 o 
  10  18   1     1410.92      481.94    711.64 o 
  11  18   1     1720.82     3049.07    924.79 o 
  12  18   1    17456.88    17012.63   2354.85 o 
   0  19   1     1000.32     -292.95    573.32 o 
   1  19   1    26402.05    28946.64   1511.72 o 
   2  19   1    13008.35    12658.72    947.06 o 
   3  19   1    38335.86    39559.00   2022.38 o 
   4  19   1     3463.12     4255.17    851.82 o 
   5  19   1    18563.85    21053.78   2104.20 o 
   6  19   1       11.80      -37.60    569.45 o 
   7  19   1    16795.50    16302.69   2078.00 o 
   8  19   1    12809.37    11989.46   1297.15 o 
   9  19   1    55075.71    61700.84   5411.82 o 
  10  19   1      201.68      502.59    739.48 o 
   0  20   1       26.61      276.32    854.60 o 
   1  20   1     9599.54     9775.14    966.25 o 
   2  20   1       22.88      521.13    510.60 o 
   3  20   1   418746.84   453541.44   8047.01 o 
   4  20   1     6747.05     5926.20    972.94 o 
   5  20   1      895.39     1258.65    680.56 o 
   6  20   1       11.95      117.67    623.59 o 
   7  20   1    11492.87     9699.35   1180.28 o 
   8  20   1     2137.70     2381.58    840.84 o 
   9  20   1   238187.28   242942.08   5643.51 o 
   0  21   1       43.17      177.97    887.74 o 
   1  21   1    23442.42    25512.47   1705.87 o 
   2  21   1     9445.92     9846.44   1859.77 o 
   3  21   1     1430.85      963.59    776.13 o 
   4  21   1    10953.31    10427.34   1457.13 o 
   5  21   1    17371.60    20010.85   1634.16 o 
   6  21   1      665.75     1055.53    731.22 o 
   7  21   1    17305.29    19642.60   1691.56 o 
   8  21   1     3678.58     5291.05   1263.22 o 
   0  22   1     1595.75     1321.97   1060.81 o 
   1  22   1       34.93     -343.91    641.52 o 
   2  22   1      236.68      820.49    986.61 o 
   3  22   1    75218.98    78677.40   3903.99 o 
   4  22   1     1530.38     1623.85    911.10 o 
   5  22   1     1633.54      684.00    793.01 o 
   6  22   1     1600.01      841.34    804.95 o 
   0  23   1     3054.91     1538.62   1178.27 o 
   1  23   1     1071.98     1819.81   1466.47 o 
   2  23   1     7550.93     7446.78   1677.20 o 
   3  23   1    35565.92    41175.60   3449.10 o 
   4  23   1    26676.68    33178.41   2917.72 o 
   0   0   2     3528.04     6079.78    803.65 o 
   1   0   2     7161.38     7742.39    594.74 o 
   2   0   2    13060.28    14998.39    574.59 o 
   3   0   2    29356.06    31471.96    823.91 o 
   4   0   2      302.69      349.45    203.66 o 
   5   0   2     8053.62     8048.45    494.68 o 
   6   0   2     1551.21     3639.74   1403.52 o 
   7   0   2    56115.43    57306.29   1245.44 o 
   8   0   2    27092.81    27340.34    887.47 o 
   9   0   2     3037.11     3518.92    434.22 o 
  10   0   2     7495.36     9399.97    969.75 o 
  11   0   2     8846.96     7592.46    960.07 o 
  12   0   2       89.11      312.39    700.69 o 
  13   0   2    51510.31    53472.91   5901.15 o 
  14   0   2    18354.60    17812.02   1997.74 o 
  15   0   2      433.50      209.49    888.79 o 
  16   0   2     6834.85     6915.39   2305.13 o 
  17   0   2      706.66      623.66   1152.20 o 
  18   0   2      110.74     -837.94   1431.48 o 
   0   1   2     2341.21     3657.72    483.39 o 
   1   1   2    64091.77    65317.61    979.64 o 
   2   1   2    55582.65    56151.79    819.15 o 
   3   1   2    27965.73    28920.37    623.08 o 
   4   1   2    26607.80    27950.04    900.77 o 
   5   1   2      220.61      336.13    137.10 o 
   6   1   2    14545.48    16442.98    767.93 o 
   7   1   2   133547.55   131638.00   1618.88 o 
   8   1   2    19518.63    21299.42    566.58 o 
   9   1   2     4913.96     5281.99    344.28 o 
  10   1   2     2258.89     2332.67    375.61 o 
  11   1   2    23626.06    23112.57   1228.16 o 
  12   1   2    51666.29    55262.53   2634.18 o 
  13   1   2    90587.32    92216.10   2748.40 o 
  14   1   2      158.44     -229.68    553.28 o 
  15   1   2      184.45     -297.89    681.00 o 
  16   1   2        4.37     -527.49    698.21 o 
  17   1   2    25149.38    24209.53   2287.89 o 
  18   1   2    66727.53    63565.48   6444.10 o 
   0   2   2   255574.02   262633.09   4480.09 o 
   1   2   2     6344.97     6252.37    394.73 o 
   2   2   2      383.52      544.99    161.13 o 
   3   2   2    46529.00    47479.00    745.13 o 
   4   2   2      149.91      140.86    117.71 o 
   5   2   2     1471.53     1405.81    172.56 o 
   6   2   2   177734.94   177911.86   2085.25 o 
   7   2   2    31569.45    30687.65    641.60 o 
   8   2   2     1336.40     1609.51    214.01 o 
   9   2   2    12804.53    12471.58    583.53 o 
  10   2   2       40.92      119.43    277.50 o 
  11   2   2     3043.45     4271.50    621.82 o 
  12   2   2    93690.67    91565.88   2305.21 o 
  13   2   2    31220.17    31326.85   2242.58 o 
  14   2   2      363.27     1091.99   1055.64 o 
  15   2   2     1376.41     1549.45    704.79 o 
  16   2   2      612.93     1000.06    707.31 o 
  17   2   2      580.73      402.50    852.72 o 
  18   2   2    44796.98    44607.95   5387.94 o 
   0   3   2   608161.25   626063.25   8599.89 o 
   1   3   2   114687.68   117094.80   1444.86 o 
   2   3   2     1285.15     1621.40    192.11 o 
   3   3   2     2403.80     2825.23    229.46 o 
   4   3   2      837.33     1099.06    151.30 o 
   5   3   2    47195.28    46525.19    741.08 o 
   6   3   2   393550.50   383690.16   3807.64 o 
   7   3   2    90361.17    90233.39   1229.50 o 
   8   3   2      236.68      293.42    177.83 o 
   9   3   2      356.52      249.20    324.05 o 
  10   3   2        8.87      121.16    298.37 o 
  11   3   2     9614.89     9962.79    899.26 o 
  12   3   2   165154.06   168171.66   5515.76 o 
  13   3   2    36477.26    36961.43   1716.22 o 
  14   3   2       16.89      517.86    612.08 o 
  15   3   2     5630.24     7529.88   1174.53 o 
  16   3   2      302.40      556.48    717.62 o 
  17   3   2     2183.77     1730.39   1036.71 o 
  18   3   2    60192.63    51571.51   5741.84 o 
   0   4   2  1843201.75  1868944.25  28238.77 o 
   1   4   2    53896.14    53899.63    794.91 o 
   2   4   2     4135.14     4543.51    255.89 o 
   3   4   2     8155.97     8436.15    376.96 o 
   4   4   2    27839.13    28037.87    620.40 o 
   5   4   2    62186.54    61505.62   1029.50 o 
   6   4   2  1174115.88  1149313.25  10449.29 o 
   7   4   2    20329.85    20393.76    531.97 o 
   8   4   2     5834.56     5459.19    492.90 o 
   9   4   2     6922.69     7074.78    592.08 o 
  10   4   2    20800.89    22208.30    950.10 o 
  11   4   2    31752.83    32611.56   1706.05 o 
  12   4   2   454804.38   452909.66   6950.22 o 
  13   4   2     9957.31    10399.56    979.98 o 
  14   4   2    20335.59    23455.47   1676.24 o 
  15   4   2     4717.83     3149.59    832.04 o 
  16   4   2     5665.10     5275.68   1017.42 o 
  17   4   2     8758.15     9301.23   1850.24 o 
  18   4   2   140984.30   137468.22   8468.77 o 
   0   5   2    10765.30    10695.96    846.61 o 
   1   5   2    59188.40    59437.34    876.66 o 
   2   5   2    55681.14    55726.85    778.69 o 
   3   5   2     4964.83     4951.50    257.99 o 
   4   5   2    18216.39    17268.03    534.38 o 
   5   5   2    53307.56    52354.24    933.50 o 
   6   5   2    21352.62    22406.79    652.16 o 
   7   5   2    23855.05    24178.14    715.77 o 
   8   5   2    34986.18    35094.28   1615.46 o 
   9   5   2    10189.69    10041.68    701.20 o 
  10   5   2      547.16      478.30    334.42 o 
  11   5   2    25579.41    27222.20   1044.91 o 
  12   5   2    42300.98    41951.10   1821.13 o 
  13   5   2     4514.56     7027.62   1343.47 o 
  14   5   2     5645.23     4598.19    801.09 o 
  15   5   2    14270.78    13497.64   1512.95 o 
  16   5   2       98.61     -106.81    718.17 o 
  17   5   2    10817.50    10976.07   1921.01 o 
   0   6   2    14330.53    15730.69    728.61 o 
   1   6   2        7.90       19.64    116.25 o 
   2   6   2    19832.05    20008.85    538.99 o 
   3   6   2      849.30      899.16    145.37 o 
   4   6   2    41931.19    40503.06    808.97 o 
   5   6   2    58087.48    57018.54   1012.92 o 
   6   6   2    25964.72    27325.42    906.90 o 
   7   6   2    57808.86    56615.81   1043.03 o 
   8   6   2       20.34      146.66    273.03 o 
   9   6   2     5515.08     4475.70    489.73 o 
  10   6   2    21408.61    22104.23   1002.07 o 
  11   6   2    72876.45    70881.27   1658.85 o 
  12   6   2    51797.09    53484.70   1560.28 o 
  13   6   2    76720.74    78567.53   2348.24 o 
  14   6   2     5618.81     5843.68    878.82 o 
  15   6   2     9234.81     9086.32   1069.79 o 
  16   6   2     3479.01     2122.27    893.84 o 
  17   6   2    33222.02    35565.64   2640.42 o 
   0   7   2  1123657.88  1122426.25  15184.52 o 
   1   7   2     6981.15     7126.77    367.15 o 
   2   7   2    84241.70    83796.77   1003.61 o 
   3   7   2    14724.01    14860.57    395.42 o 
   4   7   2    26585.13    26608.77    640.44 o 
   5   7   2     4020.87     4230.63    305.34 o 
   6   7   2   704178.13   692534.50   6712.80 o 
   7   7   2     3471.72     2328.81    360.59 o 
   8   7   2    56120.82    54727.47   1306.88 o 
   9   7   2    16642.94    17888.07    883.54 o 
  10   7   2      184.07      198.20    322.57 o 
  11   7   2      514.57      -13.73    320.02 o 
  12   7   2   224122.95   227713.78   3575.55 o 
  13   7   2      874.15      386.62    524.84 o 
  14   7   2     9890.84    10574.67   2103.92 o 
  15   7   2    15612.37    15977.78   1727.06 o 
  16   7   2     1928.70     1584.47    842.18 o 
  17   7   2        1.97      307.35    855.20 o 
   0   8   2   171771.22   174825.28   3228.79 o 
   1   8   2     2005.93     2186.89    245.40 o 
   2   8   2    11471.65    11136.28    389.18 o 
   3   8   2    11318.70    11281.94    404.18 o 
   4   8   2    59720.86    59157.02    933.90 o 
   5   8   2    53692.77    52771.64   1011.66 o 
   6   8   2    95942.18    94051.64   1707.98 o 
   7   8   2    21249.78    21251.07    889.59 o 
   8   8   2     4797.44     4767.65    501.39 o 
   9   8   2    12507.96    11423.05    731.22 o 
  10   8   2    58711.46    59119.71   2176.04 o 
  11   8   2    68105.05    70037.08   1690.66 o 
  12   8   2    19030.45    18646.54   1045.84 o 
  13   8   2    37095.95    37877.99   2825.70 o 
  14   8   2    24706.53    26718.28   1649.19 o 
  15   8   2    10474.96    11963.19   1227.76 o 
  16   8   2    28836.00    27975.37   1846.25 o 
  17   8   2    37933.56    36770.23   2463.14 o 
   0   9   2   133596.86   134376.06   2581.20 o 
   1   9   2     9036.78     9116.51    807.34 o 
   2   9   2     3195.79     2975.77    256.12 o 
   3   9   2     5735.56     5631.11    342.34 o 
   4   9   2     1327.89      918.48    254.18 o 
   5   9   2      379.90       29.26    214.45 o 
   6   9   2    93839.63    92889.11   1510.43 o 
   7   9   2    14021.29    13739.13    806.55 o 
   8   9   2     1699.61     1900.00    405.03 o 
   9   9   2      593.65      455.45    344.24 o 
  10   9   2       98.27      712.54    361.80 o 
  11   9   2     1473.78     1111.88    413.86 o 
  12   9   2    40325.92    40090.30   1712.12 o 
  13   9   2     8001.15     7501.14    782.75 o 
  14   9   2       82.81      891.58    614.96 o 
  15   9   2      490.93       -3.06    659.24 o 
  16   9   2        0.02      127.85    798.82 o 
   0  10   2    45183.15    45732.93   1366.24 o 
   1  10   2     6116.71     5729.06    429.12 o 
   2  10   2     2013.83     1474.96    260.47 o 
   3  10   2    71292.87    73406.93   1191.04 o 
   4  10   2     5940.88     5914.62    435.07 o 
   5  10   2      775.42      659.12    323.53 o 
   6  10   2    42120.96    42309.84   1507.06 o 
   7  10   2    15547.17    14616.78    859.18 o 
   8  10   2        0.14     -275.87    339.63 o 
   9  10   2    32625.80    30578.24   1209.42 o 
  10  10   2     3086.60     3722.26    578.31 o 
  11  10   2      132.15     -287.07    411.67 o 
  12  10   2    35603.55    37137.94   1631.88 o 
  13  10   2    17766.76    19715.16   1232.43 o 
  14  10   2      150.49     -146.38    811.35 o 
  15  10   2     8598.20     9185.73   1275.56 o 
  16  10   2       30.43      268.11    865.93 o 
   0  11   2   807118.38   787184.88  11284.08 o 
   1  11   2    76074.88    75732.05   1334.42 o 
   2  11   2    34057.39    34349.90    895.18 o 
   3  11   2     4092.14     4255.01    418.65 o 
   4  11   2    11587.01    10976.14    591.77 o 
   5  11   2    22427.56    20903.14    801.43 o 
   6  11   2   551989.63   538455.38   7718.24 o 
   7  11   2    92665.34    95021.10   2311.90 o 
   8  11   2    23303.78    21899.21   1270.23 o 
   9  11   2       89.56      671.43    456.74 o 
  10  11   2       35.53      150.45    394.31 o 
  11  11   2     2059.75     1930.56    538.75 o 
  12  11   2   206244.83   209379.72   3850.78 o 
  13  11   2    52343.79    53643.68   2804.02 o 
  14  11   2     4175.76     2517.51    895.71 o 
  15  11   2     2039.03     1582.53    918.53 o 
  16  11   2     1945.81      923.97   1141.53 o 
   0  12   2   430747.13   409509.38   6497.93 o 
   1  12   2    23507.32    24225.21    968.66 o 
   2  12   2     8009.74     8398.38    525.22 o 
   3  12   2    11734.86    12465.18    685.90 o 
   4  12   2      375.05      476.53    290.31 o 
   5  12   2     1839.23     2224.64    368.59 o 
   6  12   2   345761.31   331734.50   5348.21 o 
   7  12   2   108516.62   103302.95   3164.19 o 
   8  12   2    16418.81    15936.88   1114.50 o 
   9  12   2      883.17      422.88    456.37 o 
  10  12   2      360.54      267.84    455.06 o 
  11  12   2    12268.17    12240.00   1092.34 o 
  12  12   2   198760.19   199066.58   4616.77 o 
  13  12   2   129429.36   134502.38   3508.33 o 
  14  12   2    12991.34    13799.36   1471.75 o 
  15  12   2     1407.69     1383.58   1079.24 o 
   0  13   2   328701.94   314626.66   5355.44 o 
   1  13   2    72342.97    72622.44   1500.97 o 
   2  13   2    26318.13    26710.13   1032.06 o 
   3  13   2     4974.41     4344.89    565.46 o 
   4  13   2    12239.65    13565.82    819.71 o 
   5  13   2    11010.84     9591.39    741.54 o 
   6  13   2   202430.69   200105.97   6913.85 o 
   7  13   2   115463.19   111905.88   4097.61 o 
   8  13   2    11400.41    11362.09    979.93 o 
   9  13   2      242.66      -29.08    434.99 o 
  10  13   2      588.76      387.73    483.29 o 
  11  13   2      277.46       24.58    483.64 o 
  12  13   2    48568.80    55602.68   2350.05 o 
  13  13   2    80206.27    87263.20   2653.47 o 
  14  13   2       16.86      962.25    702.28 o 
  15  13   2     1846.85     1816.28   1641.10 o 
   0  14   2   243770.31   240120.84   4441.39 o 
   1  14   2       61.05     -301.84    301.84 o 
   2  14   2     6353.42     6516.27    582.91 o 
   3  14   2       31.25      375.46    328.45 o 
   4  14   2     2888.14     2817.16    454.01 o 
   5  14   2     7385.95     7107.23    680.17 o 
   6  14   2   197319.17   197276.84   3813.17 o 
   7  14   2     6055.09     7329.25    991.38 o 
   8  14   2     6305.87     5786.06    805.63 o 
   9  14   2      817.85      935.72    653.62 o 
  10  14   2     1343.96     1253.30    560.75 o 
  11  14   2     7878.71     6917.76    915.32 o 
  12  14   2   114933.88   118131.91   3114.75 o 
  13  14   2     9032.23     8698.47   1166.54 o 
  14  14   2     2275.96     2332.92    818.22 o 
   0  15   2   115015.12   113887.31   3274.82 o 
   1  15   2    22815.07    23169.16   1021.79 o 
   2  15   2      152.04      204.37    331.91 o 
   3  15   2      163.80     -115.12    326.55 o 
   4  15   2     1183.50     1950.65    407.71 o 
   5  15   2      600.70      -70.02    448.52 o 
   6  15   2   109008.84   106761.57   2954.95 o 
   7  15   2    47097.77    46773.88   1969.67 o 
   8  15   2      793.49     1018.16    534.19 o 
   9  15   2      792.29     1276.88    593.96 o 
  10  15   2     1278.54      324.26    561.10 o 
  11  15   2     4605.96     4745.61    846.88 o 
  12  15   2    90847.02    87403.25   3343.13 o 
  13  15   2    36463.01    40146.38   2358.61 o 
  14  15   2     3561.66     4220.48   1429.59 o 
   0  16   2    44127.72    44778.15   5413.41 o 
   1  16   2     6607.00     6160.49    579.25 o 
   2  16   2     1470.70     1917.41    427.92 o 
   3  16   2     5265.90     5073.52    552.70 o 
   4  16   2    11717.48    13953.54   1181.97 o 
   5  16   2    15864.88    18770.42   1664.55 o 
   6  16   2    30088.47    29389.80   1753.65 o 
   7  16   2      448.92     -403.74    525.83 o 
   8  16   2     1827.36     1415.71    688.13 o 
   9  16   2     5061.22     3299.45    817.93 o 
  10  16   2    14833.67    13832.27   1705.80 o 
  11  16   2    16922.47    16439.81   1518.22 o 
  12  16   2     9231.98     9380.91   1248.61 o 
  13  16   2      419.70      138.51    883.49 o 
   0  17   2    48630.27    48027.65   2284.32 o 
   1  17   2     4112.39     4209.98    565.64 o 
   2  17   2     7819.68     8638.63    765.84 o 
   3  17   2    14982.97    15406.44    991.29 o 
   4  17   2     1446.75     1034.27    575.29 o 
   5  17   2      923.48      577.70    547.22 o 
   6  17   2    32093.45    30532.07   2156.04 o 
   7  17   2     3949.98     2795.35    781.27 o 
   8  17   2     7851.16     7193.60   1012.40 o 
   9  17   2     4475.79     3910.08    871.75 o 
  10  17   2      141.73       18.06    614.70 o 
  11  17   2       71.78      963.99    752.05 o 
  12  17   2     9375.93     8553.63   1212.61 o 
   0  18   2     4627.76     5625.69   1161.36 o 
   1  18   2     8196.40     9365.81   1156.65 o 
   2  18   2    15764.92    17701.28   1074.07 o 
   3  18   2    20822.75    24141.20   1559.99 o 
   4  18   2    20449.21    22124.66   1529.72 o 
   5  18   2    33810.24    36390.02   2002.29 o 
   6  18   2      845.56      513.50    603.80 o 
   7  18   2      386.28      858.09    621.17 o 
   8  18   2     3973.61     3456.40   1008.08 o 
   9  18   2    22871.34    21802.28   1702.84 o 
  10  18   2    10164.87     9507.45   1239.75 o 
  11  18   2    35766.43    38783.29   2345.40 o 
   0  19   2    28520.00    34313.37   2165.74 o 
   1  19   2    15588.84    15757.49   1051.47 o 
   2  19   2    11016.20    10939.48    995.26 o 
   3  19   2     3735.44     3419.04    766.24 o 
   4  19   2     3645.03     2567.10    937.51 o 
   5  19   2    21130.49    20748.71   1568.68 o 
   6  19   2    37085.94    37870.41   2367.94 o 
   7  19   2     4919.71     4137.61    884.87 o 
   8  19   2     7440.34     9351.37   1378.86 o 
   9  19   2     6715.36     5157.77   1007.27 o 
  10  19   2       54.26      781.68    773.64 o 
   0  20   2   423408.94   440494.59   9024.38 o 
   1  20   2     4570.48     3437.58    720.07 o 
   2  20   2     2015.20     2128.78    722.07 o 
   3  20   2       15.96      753.90    752.38 o 
   4  20   2    13846.12    16164.08   1402.14 o 
   5  20   2    19882.88    23316.08   1691.26 o 
   6  20   2   323904.88   342625.97   6846.57 o 
   7  20   2      257.13      538.22    706.99 o 
   8  20   2     3044.75     2117.01    856.82 o 
   9  20   2      435.25       39.02   1047.30 o 
   0  21   2     4350.93     6742.29   2025.46 o 
   1  21   2    11498.95    11309.97   1076.56 o 
   2  21   2     7073.74     6744.16   1258.74 o 
   3  21   2     5036.90     4232.07    990.07 o 
   4  21   2     3735.88     3044.55    973.86 o 
   5  21   2     7111.93     6450.31   1065.19 o 
   6  21   2     1919.24     2991.86    905.32 o 
   7  21   2    10495.29    12126.13   1392.89 o 
   8  21   2     5173.61     2863.64   2060.42 o 
   0  22   2    58391.65    63594.84   3980.20 o 
   1  22   2     3306.15     3633.67   1085.97 o 
   2  22   2      498.06      825.68    838.46 o 
   3  22   2      636.90      941.06    913.87 o 
   4  22   2      505.38     1248.69    989.49 o 
   5  22   2      385.82      684.49    890.83 o 
   6  22   2    57344.55    56310.41   3893.90 o 
   0  23   2    38648.66    44443.58   3392.57 o 
   1  23   2     7176.69     6100.02   1616.33 o 
   2  23   2      501.77     -399.58    997.83 o 
   3  23   2     1189.55     1850.65   1060.07 o 
   0   0   3     6842.00     9261.59   1118.38 o 
   1   0   3    71205.77    70041.09   1493.50 o 
   2   0   3   187968.80   189940.47   3132.63 o 
   3   0   3  4920705.50  4771282.50 117046.41 o 
   4   0   3   127870.15   129742.72   2497.01 o 
   5   0   3    21512.08    21928.08    964.75 o 
   6   0   3     1860.81     1559.73    334.62 o 
   7   0   3    32001.52    32245.86   1051.77 o 
   8   0   3   120007.33   117136.83   2157.54 o 
   9   0   3  2159956.00  2161848.25  28685.47 o 
  10   0   3    51734.20    50197.76   2575.43 o 
  11   0   3     3300.32     2048.23    849.51 o 
  12   0   3      301.17     -209.49    907.78 o 
  13   0   3     2733.59     6997.54   1332.68 o 
  14   0   3    46547.73    44893.82   3235.28 o 
  15   0   3   629763.38   647106.88  17588.03 o 
  16   0   3    22445.72    22789.37   3879.79 o 
  17   0   3    33039.00    29094.20   4441.06 o 
   0   1   3    38693.51    38065.03   1685.33 o 
   1   1   3    12067.48    12574.01    616.99 o 
   2   1   3    14635.18    15017.88    490.16 o 
   3   1   3      132.51      462.02    159.63 o 
   4   1   3     8734.49     9482.93    445.83 o 
   5   1   3       53.39      114.39    164.21 o 
   6   1   3    11218.01    11415.82    536.31 o 
   7   1   3    33289.30    34498.81    755.43 o 
   8   1   3    38430.16    38129.11    807.64 o 
   9   1   3        2.82      752.72    246.73 o 
  10   1   3    51833.15    50482.88   1254.15 o 
  11   1   3     2545.26     1531.11    553.17 o 
  12   1   3      700.25     -332.43    473.55 o 
  13   1   3    26947.27    23729.55   1581.40 o 
  14   1   3    21357.32    22134.61   2605.74 o 
  15   1   3        1.42      703.69    685.39 o 
  16   1   3    54534.55    57065.68   3292.08 o 
  17   1   3     1410.78      544.70   1231.52 o 
   0   2   3     2469.47     2816.35    554.55 o 
   1   2   3     8301.76     8618.10    700.84 o 
   2   2   3     2868.83     2956.81    280.80 o 
   3   2   3      900.35     1561.18    202.84 o 
   4   2   3       10.94        3.59    149.77 o 
   5   2   3      686.67      760.09    180.72 o 
   6   2   3     2575.44     2722.41    279.93 o 
   7   2   3     2964.78     3383.40    385.34 o 
   8   2   3     4408.18     4779.08    404.98 o 
   9   2   3     9374.76     9464.54    582.30 o 
  10   2   3      689.14     1746.86    379.62 o 
  11   2   3     4286.59     4104.23    648.42 o 
  12   2   3     2702.66     1651.42    594.61 o 
  13   2   3      170.35      628.11    558.79 o 
  14   2   3     2074.17     2538.05    806.40 o 
  15   2   3    37314.48    41795.91   2748.98 o 
  16   2   3      512.80       81.73    806.18 o 
  17   2   3    11011.48    10904.13   1431.71 o 
   0   3   3    15497.60    15767.46    891.15 o 
   1   3   3     2993.31     3074.37    275.39 o 
   2   3   3      696.88     1547.77    232.69 o 
   3   3   3       22.09      329.00    186.16 o 
   4   3   3    18936.60    18634.13    613.02 o 
   5   3   3      531.82      882.15    179.21 o 
   6   3   3     6247.28     6062.39    345.40 o 
   7   3   3     3484.61     3457.37    291.64 o 
   8   3   3     7397.65     8023.31    478.85 o 
   9   3   3      305.69      575.30    463.23 o 
  10   3   3    24760.76    24033.76   1004.20 o 
  11   3   3        2.02     -214.49    354.74 o 
  12   3   3       85.95      155.66    443.45 o 
  13   3   3     1603.67     1393.87    597.12 o 
  14   3   3    15401.00    16203.44   1477.78 o 
  15   3   3      803.47      733.23    806.34 o 
  16   3   3    14871.51    15819.30   1596.64 o 
  17   3   3        3.77      -82.98    763.75 o 
   0   4   3    22386.88    24021.44    993.22 o 
   1   4   3    27196.39    27170.79    673.92 o 
   2   4   3     8847.68     8741.18    398.64 o 
   3   4   3    84219.72    84891.12   1298.15 o 
   4   4   3     7064.77     6732.43    391.18 o 
   5   4   3    91871.81    90309.40   1589.63 o 
   6   4   3    11364.13    10828.54    515.22 o 
   7   4   3      121.57     -195.64    195.64 o 
   8   4   3     3710.82     4557.45    436.71 o 
   9   4   3    42869.50    43565.62   1301.30 o 
  10   4   3     2018.24     2011.45    440.14 o 
  11   4   3    86365.51    89194.62   1845.19 o 
  12   4   3     1510.35     1197.13    511.20 o 
  13   4   3     6316.69     6065.57   1381.29 o 
  14   4   3      594.16      -20.91    685.23 o 
  15   4   3    15709.69    14936.89   1470.52 o 
  16   4   3      203.45     -139.70    704.45 o 
  17   4   3    43013.21    46558.62   2703.61 o 
   0   5   3    53604.35    54454.87   1594.16 o 
   1   5   3      546.87      950.44    188.15 o 
   2   5   3     6745.30     6294.07    348.09 o 
   3   5   3      472.95      898.15    239.19 o 
   4   5   3    56230.78    55610.34   1025.82 o 
   5   5   3     4047.60     4885.19    363.02 o 
   6   5   3    39411.78    39613.80    891.67 o 
   7   5   3     1236.99     1200.56    279.89 o 
   8   5   3    87236.18    87289.48   2169.04 o 
   9   5   3      264.80      886.02    458.02 o 
  10   5   3   128065.16   130431.73   2489.48 o 
  11   5   3     2942.46     2644.37    484.42 o 
  12   5   3    18436.68    18920.31   1535.52 o 
  13   5   3     3244.35     3183.41    756.41 o 
  14   5   3    87927.10    88027.80   2944.35 o 
  15   5   3     1913.46     2514.40    834.33 o 
  16   5   3    84335.65    90511.30   3223.93 o 
  17   5   3      877.19      873.20    904.59 o 
   0   6   3    99087.63    96188.34   1976.40 o 
   1   6   3    72560.80    69927.55   1131.41 o 
   2   6   3     4959.50     5371.45    377.27 o 
   3   6   3   245945.28   243283.59   2524.78 o 
   4   6   3     4246.39     4894.68    304.65 o 
   5   6   3    89450.23    89020.52   1426.50 o 
   6   6   3    55071.71    54679.08   1081.60 o 
   7   6   3    17969.87    18690.17    870.73 o 
   8   6   3      376.44      497.41    346.14 o 
   9   6   3    89486.79    89611.25   2025.63 o 
  10   6   3      759.12      759.72    407.05 o 
  11   6   3    33711.46    34149.80   1412.10 o 
  12   6   3    10672.62    11220.95    814.03 o 
  13   6   3     3807.38     4627.29    786.84 o 
  14   6   3     1274.71      860.61    595.79 o 
  15   6   3    14698.16    13763.59   1420.72 o 
  16   6   3       10.09      330.32    756.77 o 
  17   6   3     1714.62     1060.13   1090.80 o 
   0   7   3    48241.74    45391.41   1463.60 o 
   1   7   3     4456.91     4971.13    376.71 o 
   2   7   3     1987.16     2173.46    320.68 o 
   3   7   3      159.36      784.38    317.56 o 
   4   7   3    38415.36    38814.90    750.26 o 
   5   7   3    10464.67    10462.22    532.33 o 
   6   7   3    35148.38    33898.26    884.00 o 
   7   7   3       16.16      203.20    274.88 o 
   8   7   3    42780.75    44525.79   1767.77 o 
   9   7   3      506.35      545.43    419.62 o 
  10   7   3    71542.55    69177.51   1657.62 o 
  11   7   3     6597.93     7229.78    692.61 o 
  12   7   3    14438.88    13595.42    896.09 o 
  13   7   3      624.16      -70.86    520.89 o 
  14   7   3    38392.68    38848.56   1960.43 o 
  15   7   3     2195.65     2227.39    824.79 o 
  16   7   3    32317.15    28441.09   2083.03 o 
  17   7   3     1984.74     2177.34   2758.46 o 
   0   8   3    47290.73    46306.63   1319.85 o 
   1   8   3    28808.62    28621.83    937.85 o 
   2   8   3    42880.63    42925.78    847.68 o 
   3   8   3  1184599.25  1188259.50  10363.50 o 
   4   8   3    39955.18    39743.48    824.46 o 
   5   8   3    59311.91    57787.05   1054.11 o 
   6   8   3    27608.86    28263.10    786.33 o 
   7   8   3     2950.52     2956.72    420.51 o 
   8   8   3    37608.38    38113.33   1274.66 o 
   9   8   3   805499.25   791019.31   9147.05 o 
  10   8   3    30034.01    31978.67   1352.98 o 
  11   8   3    44449.59    42104.20   1475.56 o 
  12   8   3     6173.03     5427.20    638.61 o 
  13   8   3       68.58     -338.98    525.64 o 
  14   8   3    28905.75    29598.10   2012.27 o 
  15   8   3   441419.53   437689.56   8606.93 o 
  16   8   3    19217.24    21087.10   3446.47 o 
   0   9   3    20520.97    21068.61   1044.48 o 
   1   9   3     7354.56     7393.59    447.33 o 
   2   9   3     2590.94     2553.22    300.49 o 
   3   9   3      879.95      716.49    255.25 o 
   4   9   3    20617.98    21103.53    984.47 o 
   5   9   3     5296.59     5969.80    448.25 o 
   6   9   3    10461.47    10466.02    625.66 o 
   7   9   3     5174.11     5190.14    577.41 o 
   8   9   3     2048.61     2045.95    458.08 o 
   9   9   3     1481.29     1209.82    470.30 o 
  10   9   3    20575.42    19573.36   1111.08 o 
  11   9   3     2126.44     1936.79    511.87 o 
  12   9   3      679.63      430.15    468.78 o 
  13   9   3     2414.71     1342.51    604.80 o 
  14   9   3     5169.70     6081.75   1076.71 o 
  15   9   3     1824.46     2291.36    895.14 o 
  16   9   3     6234.25     6095.07   2275.89 o 
   0  10   3     9478.99    10191.50    746.53 o 
   1  10   3      590.84      924.70    255.55 o 
   2  10   3       36.20      -60.83    202.81 o 
   3  10   3    74960.04    73344.77   1625.87 o 
   4  10   3     1700.12     1762.40    336.80 o 
   5  10   3     3647.33     3783.99    441.09 o 
   6  10   3     7303.54     7633.52    801.81 o 
   7  10   3      448.21       27.62    404.84 o 
   8  10   3      531.30     1076.49    554.56 o 
   9  10   3    80004.55    77297.66   2138.04 o 
  10  10   3     2628.46     2369.00    558.26 o 
  11  10   3     8563.02     8490.19    903.57 o 
  12  10   3     3778.76     4277.45    761.89 o 
  13  10   3     1756.48     2412.44    687.80 o 
  14  10   3      764.99      849.78    871.18 o 
  15  10   3    74032.55    75920.52   3772.73 o 
  16  10   3     1437.35     -247.32   1327.08 o 
   0  11   3     6609.89     6491.54    679.02 o 
   1  11   3     2406.99     2541.41    343.11 o 
   2  11   3    10330.95     9366.95    792.87 o 
   3  11   3     1044.91     2071.51   1223.83 o 
   4  11   3     5045.57     4556.87    445.81 o 
   5  11   3      104.68       62.11    306.15 o 
   6  11   3     1021.31     1036.22    465.52 o 
   7  11   3     8760.65     6511.62    723.99 o 
   8  11   3     4420.53     4058.84    722.15 o 
   9  11   3      551.55     2736.24   1526.16 o 
  10  11   3      469.67     1056.03    529.85 o 
  11  11   3     1046.30     1086.89    551.57 o 
  12  11   3     2694.50     2134.42    653.97 o 
  13  11   3     7964.44     7571.44   1123.89 o 
  14  11   3       42.09     1840.21    950.41 o 
  15  11   3      281.05     -870.61    870.61 o 
   0  12   3     6478.13     6319.63    715.89 o 
   1  12   3    20525.13    20769.63    813.89 o 
   2  12   3     1806.30     1997.03    380.88 o 
   3  12   3   125257.64   125323.88   2419.74 o 
   4  12   3       58.04      124.94    313.96 o 
   5  12   3     1921.19     2123.76    415.74 o 
   6  12   3     3171.43     2269.77    569.23 o 
   7  12   3    18685.90    18482.12   1184.70 o 
   8  12   3     1896.26     1724.19    546.19 o 
   9  12   3    26058.75    27805.78   1524.59 o 
  10  12   3      351.24      644.65    499.42 o 
  11  12   3     9145.16     9392.39   1009.54 o 
  12  12   3      193.35     1236.93    596.86 o 
  13  12   3     6801.80     5702.47    969.98 o 
  14  12   3      156.49      255.70    739.52 o 
  15  12   3     1281.16      852.86   1449.02 o 
   0  13   3    70008.13    71507.91   2018.49 o 
   1  13   3      134.18      170.66    309.92 o 
   2  13   3      467.85      571.10    333.34 o 
   3  13   3      435.20      792.34    346.59 o 
   4  13   3     7252.05     7142.01    595.29 o 
   5  13   3     3753.24     2988.69    520.71 o 
   6  13   3    38934.45    38228.11   2301.98 o 
   7  13   3     5951.17     6419.00    782.29 o 
   8  13   3     3672.91     2906.47    627.50 o 
   9  13   3      544.18      320.09    498.20 o 
  10  13   3    25434.89    23240.68   1447.12 o 
  11  13   3     6680.94     7168.60    936.35 o 
  12  13   3     5520.03     4782.33    839.34 o 
  13  13   3     7318.83     8533.17   1057.57 o 
  14  13   3      964.93     1779.94    775.20 o 
   0  14   3      117.30     -174.57    503.95 o 
   1  14   3    20300.28    20234.23    958.54 o 
   2  14   3     7842.13     8866.69    659.44 o 
   3  14   3   143170.05   142592.02   2436.45 o 
   4  14   3     2547.80     2908.46    478.00 o 
   5  14   3    10821.74     9980.93    875.15 o 
   6  14   3        7.61      244.80    440.93 o 
   7  14   3     7977.64     6070.85    905.40 o 
   8  14   3     8416.90     8303.75   1242.56 o 
   9  14   3    41368.76    39839.29   1999.81 o 
  10  14   3      233.96      363.95    536.43 o 
  11  14   3      148.40      424.11    581.83 o 
  12  14   3      514.29      638.93    651.08 o 
  13  14   3       53.19      521.40    645.69 o 
  14  14   3     3977.08     2964.16    996.80 o 
   0  15   3     7949.32     5947.72    913.25 o 
   1  15   3     4083.48     3474.81    544.83 o 
   2  15   3      208.39      766.13    363.66 o 
   3  15   3      545.54      992.94    378.44 o 
   4  15   3     1784.60     1836.47    410.59 o 
   5  15   3      279.07      897.25    455.16 o 
   6  15   3     3314.47     2699.48    882.07 o 
   7  15   3     8490.86     7925.76    995.17 o 
   8  15   3     1558.29     1035.28    578.93 o 
   9  15   3      171.34      446.98    538.90 o 
  10  15   3     8972.28     8470.43   1005.33 o 
  11  15   3      166.22      624.25    602.26 o 
  12  15   3        1.67     -359.62    618.34 o 
  13  15   3     6958.48     5841.16   1029.71 o 
   0  16   3     6892.81     6826.89    985.62 o 
   1  16   3      660.90      302.18    394.36 o 
   2  16   3    28040.11    28579.11   1204.00 o 
   3  16   3   755532.13   732701.25   8887.33 o 
   4  16   3    26433.29    26978.27   1434.98 o 
   5  16   3    14589.75    13624.95   1230.73 o 
   6  16   3     5014.24     6540.19    932.18 o 
   7  16   3     1943.38     1231.61    653.13 o 
   8  16   3    22608.51    23161.24   1784.17 o 
   9  16   3   495346.03   489315.00   7948.31 o 
  10  16   3    20122.60    20698.55   1681.92 o 
  11  16   3    29658.50    30184.23   2665.28 o 
  12  16   3     2089.40     1541.36    762.87 o 
   0  17   3      163.03      708.12    645.55 o 
   1  17   3     6489.78     6804.32    725.52 o 
   2  17   3        2.16      522.32    442.86 o 
   3  17   3       96.58      699.05    412.10 o 
   4  17   3    16673.24    15460.09   2103.37 o 
   5  17   3     7177.76     6083.85    924.16 o 
   6  17   3      184.71     -442.45    528.80 o 
   7  17   3     2928.95     3444.32    810.04 o 
   8  17   3     9668.65     8976.96   1153.81 o 
   9  17   3      858.37     1215.00    748.00 o 
  10  17   3    34962.23    38330.68   2279.78 o 
  11  17   3     4333.82     4040.33   1290.35 o 
   0  18   3    36099.93    35155.68   2194.95 o 
   1  18   3    38230.52    39800.93   1822.84 o 
   2  18   3     6675.13     6235.17    736.26 o 
   3  18   3   364925.34   367371.94   6830.41 o 
   4  18   3     5797.17     6345.18    957.69 o 
   5  18   3    62171.07    62393.16   2501.07 o 
   6  18   3    24010.45    25940.41   1771.40 o 
   7  18   3     9097.22     6196.07    977.28 o 
   8  18   3     2918.52     1983.08    778.10 o 
   9  18   3   223058.42   236522.27   9799.86 o 
  10  18   3     2382.71     1217.45    815.53 o 
   0  19   3     1007.24      -38.68    645.74 o 
   1  19   3      986.13      801.46    500.80 o 
   2  19   3        8.57     -143.89    442.89 o 
   3  19   3      148.82      -93.67    670.54 o 
   4  19   3    42106.88    42577.72   2595.96 o 
   5  19   3     3763.85     5298.47    947.36 o 
   6  19   3      976.75      427.99    672.07 o 
   7  19   3      136.94     -214.59    627.27 o 
   8  19   3    27692.74    27744.38   1989.10 o 
   9  19   3     1096.46     1440.10    847.39 o 
   0  20   3    12469.40    12153.50   1991.75 o 
   1  20   3    15671.51    17417.00   1179.02 o 
   2  20   3     2240.17     1278.72    685.88 o 
   3  20   3    14923.95    15909.40   1674.09 o 
   4  20   3     1849.60     1229.48    835.53 o 
   5  20   3    32650.29    35417.96   2128.20 o 
   6  20   3     7327.00     5347.71   1038.07 o 
   7  20   3     1513.81     2563.91    842.82 o 
   8  20   3      761.91      914.66    806.55 o 
   0  21   3    88080.42   101666.59   3608.40 o 
   1  21   3      367.85      626.85    605.43 o 
   2  21   3     1479.45     2125.90    891.41 o 
   3  21   3      251.31      785.58   1073.94 o 
   4  21   3     4028.73     2875.34    972.62 o 
   5  21   3       81.03      381.95    871.82 o 
   6  21   3    69060.59    73075.62   2970.72 o 
   7  21   3     1016.60     1187.13   1850.53 o 
   0  22   3     3447.03     4848.41   1496.52 o 
   1  22   3      175.16     1803.90    810.35 o 
   2  22   3     1125.36     1722.55    944.55 o 
   3  22   3    20831.85    23061.10   2070.29 o 
   4  22   3      112.04      284.10    868.21 o 
   5  22   3      521.00      628.47   1571.17 o 
   0   0   4     1837.81     1117.48    663.50 o 
   1   0   4    19645.87    18634.39   1297.34 o 
   2   0   4    45005.16    43953.17   1502.45 o 
   3   0   4    19321.35    21160.06    937.17 o 
   4   0   4     1240.22      996.25    329.78 o 
   5   0   4      145.90     -246.93    246.93 o 
   6   0   4      125.19       40.18    281.64 o 
   7   0   4    49082.68    50396.05   1664.44 o 
   8   0   4    98663.18    96741.95   2209.90 o 
   9   0   4     8417.82     8947.45    820.98 o 
  10   0   4    31728.02    36874.89   2647.10 o 
  11   0   4     6013.85     8454.34   1391.30 o 
  12   0   4     2427.54     2706.23   1012.35 o 
  13   0   4    29983.94    31762.01   5892.79 o 
  14   0   4    62694.78    59430.44   5955.00 o 
  15   0   4     1439.72      223.29    999.71 o 
  16   0   4    27395.11    27548.66   2892.32 o 
  17   0   4     3570.93     4574.50   2269.79 o 
   0   1   4      137.75      296.21    382.07 o 
   1   1   4    47173.63    49935.37   1649.02 o 
   2   1   4       12.13      384.83    246.43 o 
   3   1   4     8883.92    10602.28    499.48 o 
   4   1   4       22.46      -43.23    179.36 o 
   5   1   4       58.41        8.12    192.71 o 
   6   1   4     2363.75     3960.60    492.75 o 
   7   1   4   137603.11   133858.13   2039.99 o 
   8   1   4     1502.47     1541.15    292.09 o 
   9   1   4     2325.65     2534.16    376.68 o 
  10   1   4      117.93      383.34    357.31 o 
  11   1   4     8374.70    11084.71   1285.71 o 
  12   1   4    10467.85    10684.24   2027.08 o 
  13   1   4   118406.32   118439.20   3920.92 o 
  14   1   4     7170.37     7033.40   1057.61 o 
  15   1   4      263.72      112.86    699.53 o 
  16   1   4       51.60     -644.57    694.96 o 
  17   1   4     3787.54     6784.62   1765.37 o 
   0   2   4   155710.83   160951.67   3378.89 o 
   1   2   4    32611.46    32591.47    962.96 o 
   2   2   4     2963.51     2718.33    319.99 o 
   3   2   4    15806.47    14228.12    635.47 o 
   4   2   4     2989.67     3622.06    322.06 o 
   5   2   4      548.60      463.31    218.18 o 
   6   2   4   112707.97   112853.57   1677.85 o 
   7   2   4    68058.59    68134.98   1176.62 o 
   8   2   4    12152.43    11440.06    608.41 o 
   9   2   4     6835.79     6383.23    545.44 o 
  10   2   4     8562.91     7671.22    657.53 o 
  11   2   4     4433.56     5432.62    856.93 o 
  12   2   4    57312.85    55648.36   2466.56 o 
  13   2   4    51399.75    49607.60   2385.53 o 
  14   2   4     6615.99     7223.90   1054.02 o 
  15   2   4     1364.08     1303.73    760.68 o 
  16   2   4     2845.02     2993.03   1148.72 o 
  17   2   4     6015.89     5256.29   1955.73 o 
   0   3   4   427999.94   434390.13   7591.29 o 
   1   3   4      267.52      472.79    260.55 o 
   2   3   4    12886.98    12889.19    868.68 o 
   3   3   4     9274.43     8945.90    524.58 o 
   4   3   4    22723.22    23287.28    790.82 o 
   5   3   4     6428.24     6542.98    472.03 o 
   6   3   4   325877.78   325587.31   3530.41 o 
   7   3   4      341.12      310.00    267.27 o 
   8   3   4     3636.33     4126.94    423.76 o 
   9   3   4     1451.60     1087.57    391.38 o 
  10   3   4    20447.79    20459.87   1473.48 o 
  11   3   4    11075.15    11642.84    847.35 o 
  12   3   4   175767.45   179954.30   5522.96 o 
  13   3   4        6.04        3.93    583.43 o 
  14   3   4     1023.10     1829.03    739.85 o 
  15   3   4      296.68      260.37    777.54 o 
  16   3   4    12285.01    10945.04   1629.53 o 
  17   3   4     7516.42     5709.32   1737.83 o 
   0   4   4  1218326.13  1212346.75  19176.19 o 
   1   4   4    26321.79    27706.35    873.81 o 
   2   4   4    20211.91    20077.01    820.75 o 
   3   4   4      767.40      650.49    244.28 o 
   4   4   4    31641.32    31670.25    891.00 o 
   5   4   4    24168.04    23228.07    815.25 o 
   6   4   4   833737.56   822235.31   8445.14 o 
   7   4   4    19096.35    18190.31    847.44 o 
   8   4   4      986.59     1210.30    330.35 o 
   9   4   4     1176.85      -70.71    349.80 o 
  10   4   4    16656.35    17269.43    988.15 o 
  11   4   4    18330.91    18584.71   1319.74 o 
  12   4   4   334245.28   327005.47   6360.07 o 
  13   4   4     9791.32    10421.88   1188.70 o 
  14   4   4     3395.42     3315.22    931.82 o 
  15   4   4     1095.26      407.15    822.08 o 
  16   4   4     4311.76     4189.97   1228.86 o 
   0   5   4    24546.18    24591.30   1317.18 o 
   1   5   4     5908.05     6443.43    505.14 o 
   2   5   4    91370.76    89325.35   1530.91 o 
   3   5   4    59722.63    57688.96   1126.99 o 
   4   5   4   107677.81   108198.47   1892.73 o 
   5   5   4     9596.62     9997.48    520.95 o 
   6   5   4    35327.68    34052.95   1046.15 o 
   7   5   4      236.37      453.09    280.00 o 
   8   5   4    28800.56    31718.65   1760.89 o 
   9   5   4     8845.55     8567.99    717.32 o 
  10   5   4    61996.59    61293.67   1502.16 o 
  11   5   4     1464.89      978.65    439.98 o 
  12   5   4    54003.36    54389.23   2338.93 o 
  13   5   4     6182.00     7192.42   1015.18 o 
  14   5   4     2389.15     2439.83    964.00 o 
  15   5   4     1506.85      716.30    898.54 o 
  16   5   4    25253.08    27868.62   2122.75 o 
   0   6   4    14271.49    15657.42   1068.25 o 
   1   6   4      357.76      570.54    235.28 o 
   2   6   4    36138.91    35842.26   1123.70 o 
   3   6   4      876.08      830.22    235.97 o 
   4   6   4    10908.84    10774.84    656.04 o 
   5   6   4    21174.37    20920.52    793.29 o 
   6   6   4    31584.23    31638.14   1127.76 o 
   7   6   4    12294.73    11989.81    641.13 o 
   8   6   4    21825.82    20490.52   1068.56 o 
   9   6   4        3.76     -327.97    327.97 o 
  10   6   4      181.48      153.40    349.28 o 
  11   6   4    28475.06    28063.76   1332.45 o 
  12   6   4    70449.73    65890.48   2773.09 o 
  13   6   4    21726.36    20541.62   1588.59 o 
  14   6   4     2871.54     1504.47    911.55 o 
  15   6   4      307.63     -575.01    669.80 o 
  16   6   4     5215.14     3639.41   1221.57 o 
   0   7   4   624551.56   627224.44   9172.91 o 
   1   7   4   121673.05   121174.37   1773.38 o 
   2   7   4   122784.50   118269.52   1700.35 o 
   3   7   4    28713.09    28321.22    920.85 o 
   4   7   4   122172.84   123513.23   1888.88 o 
   5   7   4   106124.13   107923.90   1752.32 o 
   6   7   4   404975.53   401312.91   4883.94 o 
   7   7   4    58253.89    58237.71   1378.81 o 
   8   7   4    48073.41    47270.81   1427.58 o 
   9   7   4     1098.94     1502.08    445.50 o 
  10   7   4    56106.08    54934.48   1633.24 o 
  11   7   4    37232.83    37472.32   1773.38 o 
  12   7   4   125968.10   131873.38   3167.93 o 
  13   7   4    17305.73    18463.39   1557.26 o 
  14   7   4     6346.53     5832.16   1226.85 o 
  15   7   4     7257.82     7921.88   1440.29 o 
  16   7   4    14968.71    16530.82   2024.30 o 
   0   8   4   124577.18   124327.13   2339.98 o 
   1   8   4      679.01      770.29    248.74 o 
   2   8   4     2658.81     2682.98    322.77 o 
   3   8   4     8472.84     8579.51    570.29 o 
   4   8   4     5228.10     4430.06    517.75 o 
   5   8   4    11073.16    10694.53    693.24 o 
   6   8   4    68524.70    68020.65   1362.48 o 
   7   8   4    22144.54    21570.06   1423.02 o 
   8   8   4      804.06     1477.90    662.73 o 
   9   8   4     7971.43     6738.66    681.56 o 
  10   8   4     1819.64     2306.04    523.33 o 
  11   8   4    23877.43    23987.48   1284.07 o 
  12   8   4    10045.09     9241.22   1182.32 o 
  13   8   4    35327.09    37362.23   2187.59 o 
  14   8   4     9693.22     8052.95   1416.76 o 
  15   8   4     5931.15     3368.67   1486.17 o 
  16   8   4      133.25    -1146.21   1146.21 o 
   0   9   4    80867.41    77641.19   2353.30 o 
   1   9   4    39570.99    39542.01    954.37 o 
   2   9   4    19881.59    19602.20    987.95 o 
   3   9   4    16596.15    16372.44    888.97 o 
   4   9   4    28809.47    27010.92   1142.71 o 
   5   9   4    14660.45    14092.75    762.53 o 
   6   9   4    53136.55    49668.34   1281.80 o 
   7   9   4    40670.06    39135.36   1577.57 o 
   8   9   4     4925.84     4901.86    667.21 o 
   9   9   4     3027.68     2489.59    563.35 o 
  10   9   4    18940.31    19867.54   1280.68 o 
  11   9   4     1048.71     1098.26    561.28 o 
  12   9   4    16715.84    16832.92   1349.94 o 
  13   9   4    22321.12    22112.79   1656.11 o 
  14   9   4      196.80      166.49    798.93 o 
  15   9   4      257.37      551.17   1269.83 o 
   0  10   4    28458.10    29114.10   1295.37 o 
   1  10   4    13203.92    13396.36    777.09 o 
   2  10   4      405.21      340.32    311.04 o 
   3  10   4     1019.97      481.94    336.40 o 
   4  10   4     1733.44     1518.77    362.45 o 
   5  10   4      644.69      218.18    320.03 o 
   6  10   4    25490.49    24511.45   1145.16 o 
   7  10   4    28896.80    28093.42   2421.08 o 
   8  10   4     4475.31     3681.93    703.96 o 
   9  10   4      812.28      762.66    485.86 o 
  10  10   4     3009.20     2852.16    635.05 o 
  11  10   4     1058.79      748.53    548.55 o 
  12  10   4    19294.61    18961.80   1414.26 o 
  13  10   4    26367.80    24407.94   1560.62 o 
  14  10   4     3888.35     3101.40   1087.00 o 
  15  10   4      596.26     1013.59   1057.33 o 
   0  11   4   577063.44   581578.56  10855.34 o 
   1  11   4     4478.49     4861.96    500.36 o 
   2  11   4      458.67      505.42    324.36 o 
   3  11   4     1532.92      552.77    339.33 o 
   4  11   4      888.79      277.17    336.88 o 
   5  11   4    29553.50    28193.56   1124.88 o 
   6  11   4   435637.69   420897.41   6544.37 o 
   7  11   4     1585.98      951.70    464.20 o 
   8  11   4      936.53      583.29    470.34 o 
   9  11   4      569.75      644.04    475.71 o 
  10  11   4     5295.48     5571.11    806.22 o 
  11  11   4    33334.89    32392.11   1704.77 o 
  12  11   4   211626.80   207770.25   4321.16 o 
  13  11   4     3521.25     4376.30    823.38 o 
  14  11   4        7.56       91.75    898.07 o 
   0  12   4   294797.94   289921.47   5112.41 o 
   1  12   4     2010.93     1792.98    403.17 o 
   2  12   4     3395.26     3356.83    461.40 o 
   3  12   4    11595.40    10977.49    715.62 o 
   4  12   4    12695.16    11129.52    721.85 o 
   5  12   4    44880.43    47393.09   1468.21 o 
   6  12   4   259103.70   250369.55   4510.19 o 
   7  12   4    11899.57    11051.54    979.25 o 
   8  12   4    27476.63    27021.16   1656.54 o 
   9  12   4     7866.54     8163.77    897.33 o 
  10  12   4    40580.41    39006.13   1886.14 o 
  11  12   4    74179.61    75562.09   2396.33 o 
  12  12   4   178870.95   169397.19   3877.03 o 
  13  12   4    23851.95    24177.79   1635.81 o 
  14  12   4    24851.25    23340.78   2951.64 o 
   0  13   4   268530.41   265530.81   5769.03 o 
   1  13   4       20.88      261.92    329.54 o 
   2  13   4      209.65      597.63    344.95 o 
   3  13   4     2508.14     2063.43    432.49 o 
   4  13   4      458.17      679.93    354.72 o 
   5  13   4    19446.97    22266.06   1225.77 o 
   6  13   4   192252.03   188275.59   3778.20 o 
   7  13   4    15918.86    16289.92   1180.73 o 
   8  13   4     1793.44     1569.23    650.09 o 
   9  13   4      404.84      339.16    523.01 o 
  10  13   4     1508.77     1789.06    730.59 o 
  11  13   4    28248.57    27591.10   1689.37 o 
  12  13   4    77470.87    79402.76   2624.78 o 
  13  13   4    21962.79    24021.90   1655.52 o 
   0  14   4   218675.70   210112.41   4983.92 o 
   1  14   4    16296.31    16574.46    986.65 o 
   2  14   4     2457.16     2228.32    440.33 o 
   3  14   4    58366.67    57864.21   1477.13 o 
   4  14   4     2103.59     1832.92    467.39 o 
   5  14   4      285.71       59.79    421.46 o 
   6  14   4   172571.94   163152.73   3861.54 o 
   7  14   4    36760.63    35618.87   1764.62 o 
   8  14   4     9866.01    11082.71   1045.28 o 
   9  14   4    34077.55    32160.51   1751.71 o 
  10  14   4     8872.99     8860.55   1030.03 o 
  11  14   4     2950.42     2313.49    731.92 o 
  12  14   4    94517.27    91487.72   3124.49 o 
  13  14   4    28374.38    26639.89   1998.97 o 
   0  15   4    56914.53    55766.23   3361.83 o 
   1  15   4    46113.94    43282.47   1610.39 o 
   2  15   4    12243.13    12884.90    837.02 o 
   3  15   4      702.39      653.19    384.51 o 
   4  15   4     7596.28     6943.45    865.47 o 
   5  15   4    11852.20    11659.99   1005.70 o 
   6  15   4    49917.20    46322.55   2218.41 o 
   7  15   4    71921.05    76316.09   3343.92 o 
   8  15   4    14267.25    12640.11   1150.10 o 
   9  15   4     1313.54      767.70    575.25 o 
  10  15   4     2905.07     3148.92    761.54 o 
  11  15   4     1000.46      479.74    664.21 o 
  12  15   4    35597.17    37378.06   2866.99 o 
   0  16   4    55821.37    55962.29   2335.89 o 
   1  16   4     1907.85     2224.73    518.48 o 
   2  16   4       51.06     -341.28    393.14 o 
   3  16   4       67.67      192.00    380.43 o 
   4  16   4     1744.69      498.13    491.16 o 
   5  16   4     3435.98     3649.12    686.80 o 
   6  16   4    38252.69    39841.60   2114.14 o 
   7  16   4       60.97     -192.27    588.23 o 
   8  16   4     4307.30     4286.93    869.25 o 
   9  16   4      881.98      201.12    598.27 o 
  10  16   4     2449.86     1542.38    714.40 o 
  11  16   4     3115.57     2805.58    827.51 o 
   0  17   4    27402.96    28908.45   1996.22 o 
   1  17   4    17384.30    15223.41   1043.08 o 
   2  17   4    12075.58    11360.45    925.50 o 
   3  17   4    36768.40    35062.47   1548.04 o 
   4  17   4    13711.77    15064.39   1628.73 o 
   5  17   4    12764.60    12084.17   1235.70 o 
   6  17   4    16912.05    13914.42   1886.38 o 
   7  17   4     9544.60     8140.65   1120.12 o 
   8  17   4     4207.60     3317.26    866.47 o 
   9  17   4    11164.64    10319.05   1255.38 o 
  10  17   4     7843.07     7539.11   1083.35 o 
  11  17   4     3202.93     2042.62   1381.85 o 
   0  18   4    14789.97    15663.24   2143.54 o 
   1  18   4     2539.39     2412.90    593.44 o 
   2  18   4    10153.39    10189.17    902.45 o 
   3  18   4     9388.30    10157.33   1134.98 o 
   4  18   4     2556.63     2529.00    908.38 o 
   5  18   4     6800.80     5918.43    983.81 o 
   6  18   4     4994.25     7333.40   1083.47 o 
   7  18   4       34.21       72.57    660.00 o 
   8  18   4     7650.29     8092.23   1199.56 o 
   9  18   4     9876.31     8888.51   1295.37 o 
  10  18   4      597.77      488.81   1710.84 o 
   0  19   4    31377.75    30447.19   3665.18 o 
   1  19   4      543.65       84.83    496.69 o 
   2  19   4    22259.97    23168.99   1557.95 o 
   3  19   4    13542.99    12826.84   1307.50 o 
   4  19   4    33432.13    33914.61   2426.92 o 
   5  19   4     2902.58     3109.34    997.97 o 
   6  19   4    38611.66    49370.44   7633.84 o 
   7  19   4     2118.15     1301.29    837.23 o 
   8  19   4     4783.87     4847.74   1030.89 o 
   0  20   4   305276.69   315518.59   7339.02 o 
   1  20   4    15164.65    14293.64   1120.32 o 
   2  20   4    11952.26    13431.81   1337.37 o 
   3  20   4      107.44      672.59    850.29 o 
   4  20   4    13131.43    13366.75   3282.33 o 
   5  20   4     5182.37     6754.25   1503.00 o 
   6  20   4   225874.80   239081.56  15119.04 o 
   7  20   4    24814.75    31249.13   4194.51 o 
   0  21   4      775.58      200.68    787.13 o 
   1  21   4     3775.52     2945.11    702.89 o 
   2  21   4    27053.85    26904.50   2699.42 o 
   3  21   4     4904.94     6650.33   1317.43 o 
   4  21   4    34068.67    35033.37   2595.06 o 
   5  21   4     1508.72     2444.16   1815.66 o 
   0  22   4    84872.60    81178.75   4295.97 o 
   1  22   4      291.82      130.56    862.46 o 
   2  22   4       38.76       62.21    950.05 o 
   0   0   5    48300.02    50985.52   3050.72 o 
   1   0   5      424.50     -155.70    456.24 o 
   2   0   5     4106.82     4076.10    815.00 o 
   3   0   5     1727.19     1434.15    419.65 o 
   4   0   5     4170.23     3923.21    781.38 o 
   5   0   5       41.87     -110.18    418.27 o 
   6   0   5    20745.25    21162.71   1161.02 o 
   7   0   5     1317.04     1629.15    480.14 o 
   8   0   5     9150.46     7724.01    959.65 o 
   9   0   5     1589.41     1279.26    617.11 o 
  10   0   5    21678.56    23140.20   2487.73 o 
  11   0   5      854.43     1307.76    810.26 o 
  12   0   5      405.73      910.62   1553.71 o 
  13   0   5     1560.98     1345.55   1036.10 o 
  14   0   5     1519.60     1610.68   1143.11 o 
  15   0   5     1207.94     1485.84   1868.01 o 
  16   0   5    17455.76    15219.52   2347.28 o 
   0   1   5    76055.32    79779.37   2900.01 o 
   1   1   5    25508.79    24813.48   1202.25 o 
   2   1   5     1461.35     1116.40    391.19 o 
   3   1   5     4524.78     5675.02    630.41 o 
   4   1   5    30476.47    31206.72    907.40 o 
   5   1   5    25480.92    26708.14   1097.29 o 
   6   1   5    39667.98    40243.61   1043.93 o 
   7   1   5     4682.53     4707.39    447.79 o 
   8   1   5    14004.83    13941.25    768.62 o 
   9   1   5    27418.45    26894.18   1225.81 o 
  10   1   5    36751.28    41390.59   1646.85 o 
  11   1   5     4605.37     5406.51    918.81 o 
  12   1   5     3998.68     2874.00    783.50 o 
  13   1   5        7.38      118.37    632.69 o 
  14   1   5    35374.81    30074.20   2007.96 o 
  15   1   5    56300.07    59097.42   2910.63 o 
  16   1   5    17746.43    22132.61   1941.61 o 
   0   2   5    85387.88    82340.91   2897.14 o 
   1   2   5     3256.15     3896.72    487.91 o 
   2   2   5     2242.53     2020.14    580.21 o 
   3   2   5   153702.19   154719.77   2384.58 o 
   4   2   5      417.15      242.79    288.41 o 
   5   2   5     4066.85     3419.48    430.99 o 
   6   2   5    50413.50    52310.44   1139.74 o 
   7   2   5      618.93      640.43    332.18 o 
   8   2   5     2980.02     2688.45    419.07 o 
   9   2   5   112835.34   113625.91   2089.73 o 
  10   2   5     5658.99     5290.01    687.54 o 
  11   2   5     2919.11     3891.61    918.24 o 
  12   2   5    11400.81    11564.92   1916.18 o 
  13   2   5      152.92     -103.83    622.25 o 
  14   2   5      293.35      531.83    705.16 o 
  15   2   5    68074.61    70391.05   3518.99 o 
  16   2   5     6721.36     7499.23   1302.04 o 
   0   3   5     7924.05     7643.90   1044.52 o 
   1   3   5    15746.92    15974.05    872.61 o 
   2   3   5    74455.00    76090.97   1750.40 o 
   3   3   5   249545.02   248606.19   3382.20 o 
   4   3   5    92620.49    90995.61   1710.21 o 
   5   3   5     8373.82     8323.23    638.24 o 
   6   3   5     2641.00     2441.76    413.47 o 
   7   3   5    11926.41    11433.83    666.32 o 
   8   3   5    29659.75    30497.64   1066.45 o 
   9   3   5   134698.64   139701.94   2637.66 o 
  10   3   5    56838.03    54500.42   1642.62 o 
  11   3   5     1865.63     1663.43    591.12 o 
  12   3   5      261.59      543.82    621.69 o 
  13   3   5     4208.69     3124.74    825.54 o 
  14   3   5     8647.42     8646.95   1396.52 o 
  15   3   5    50366.26    56450.50   2891.60 o 
  16   3   5    19622.99    18508.98   2498.68 o 
   0   4   5    10660.85    10422.38    957.48 o 
   1   4   5    21372.58    21215.32   1034.31 o 
   2   4   5   119280.35   121659.37   2380.85 o 
   3   4   5   711784.56   690603.19   7834.05 o 
   4   4   5    80091.55    78079.13   1671.10 o 
   5   4   5      551.33      428.86    317.45 o 
   6   4   5     9575.83     9742.32    613.82 o 
   7   4   5    36923.07    38132.41   1117.13 o 
   8   4   5    98017.25   100717.09   1814.18 o 
   9   4   5   396873.09   397221.22   6152.49 o 
  10   4   5    42618.28    42677.70   1508.78 o 
  11   4   5     5117.48     5453.28    749.64 o 
  12   4   5     6809.98     6533.67   1154.64 o 
  13   4   5    22006.67    21533.42   1677.22 o 
  14   4   5    46882.51    44572.40   2916.10 o 
  15   4   5   151875.72   152658.61   9616.58 o 
  16   4   5    28479.05    28272.86   3233.81 o 
   0   5   5    15146.75    13890.15   1095.51 o 
   1   5   5      881.87      657.81    319.42 o 
   2   5   5    26678.36    25818.13   1160.06 o 
   3   5   5     6130.27     6097.41    569.67 o 
   4   5   5    25005.08    25400.03    995.44 o 
   5   5   5    11648.95    11278.90    679.43 o 
   6   5   5    12719.45    12690.93    701.36 o 
   7   5   5     5847.88     5683.42    523.15 o 
   8   5   5    18906.14    18486.16    926.83 o 
   9   5   5    15117.41    15945.03   1172.14 o 
  10   5   5    13135.00    13377.71    919.07 o 
  11   5   5     7423.01     6983.00    747.04 o 
  12   5   5     8709.08     8344.88   1295.45 o 
  13   5   5    11593.46    12510.82   1303.11 o 
  14   5   5    12824.51    13046.26   1426.99 o 
  15   5   5    22753.59    21302.26   2179.32 o 
  16   5   5     3386.55     2549.13   2130.09 o 
   0   6   5     1158.56     1107.89    470.33 o 
   1   6   5    29645.02    27640.51   1216.44 o 
   2   6   5     8854.61     9142.61    731.28 o 
   3   6   5    28255.79    28840.75   1011.03 o 
   4   6   5    18506.09    18098.72    869.40 o 
   5   6   5      806.97      858.48    325.13 o 
   6   6   5     3383.50     3690.14    462.56 o 
   7   6   5    54013.40    56616.73   1320.04 o 
   8   6   5    50223.76    50698.18   1843.08 o 
   9   6   5    36662.80    38863.39   1534.57 o 
  10   6   5    66812.26    66970.33   2397.00 o 
  11   6   5     5213.83     4921.40    693.44 o 
  12   6   5     8275.57     8452.88    946.27 o 
  13   6   5    33088.86    33724.58   3080.45 o 
  14   6   5    39739.07    41775.20   3049.24 o 
  15   6   5    41366.67    43823.97   3063.65 o 
   0   7   5    36351.89    37181.59   1485.73 o 
   1   7   5    17640.34    17073.94    812.24 o 
   2   7   5    14856.26    15031.40    776.76 o 
   3   7   5   514213.97   507337.06   6483.32 o 
   4   7   5     7683.19     8464.93    637.44 o 
   5   7   5    46232.09    45567.22   1259.66 o 
   6   7   5    27121.82    26926.73   1094.31 o 
   7   7   5      133.12      -74.76    355.40 o 
   8   7   5    14192.37    13704.87   1008.22 o 
   9   7   5   254613.05   244117.42   4022.29 o 
  10   7   5     2583.09     2371.33    541.36 o 
  11   7   5    27232.97    31077.02   1479.15 o 
  12   7   5    13060.04    12699.51   1119.97 o 
  13   7   5     6992.00     6039.22   1553.54 o 
  14   7   5     7409.94     5779.42   1938.43 o 
  15   7   5    79090.02    80117.37   5088.51 o 
   0   8   5     1757.71     2130.63    494.24 o 
   1   8   5    37622.90    38194.65   1133.26 o 
   2   8   5    15432.33    15842.01    786.06 o 
   3   8   5    64332.33    62750.37   1544.56 o 
   4   8   5     2273.82     2798.95    470.18 o 
   5   8   5      250.52      590.08    355.84 o 
   6   8   5     2704.17     2184.62    441.95 o 
   7   8   5    83595.17    86731.87   2049.56 o 
   8   8   5    48492.16    48549.15   1986.32 o 
   9   8   5    26199.41    25913.34   1292.12 o 
  10   8   5    21992.02    21976.88   1222.86 o 
  11   8   5    12405.99    12030.75   1067.78 o 
  12   8   5     4030.26     3748.41    761.38 o 
  13   8   5    68216.30    78309.80   3409.48 o 
  14   8   5    39261.98    44004.66   5177.02 o 
   0   9   5     4315.51     4529.28    631.29 o 
   1   9   5      215.52      338.91    281.84 o 
   2   9   5     1785.52     1626.57    395.20 o 
   3   9   5    56228.12    56182.54   1368.48 o 
   4   9   5       58.13      283.04    366.31 o 
   5   9   5     1918.66     2282.33    442.97 o 
   6   9   5     2391.33     1675.47    413.01 o 
   7   9   5      329.67      583.42    437.45 o 
   8   9   5     6896.41     6222.20    768.57 o 
   9   9   5    36157.46    37864.74   1772.20 o 
  10   9   5      644.65      427.25    495.07 o 
  11   9   5     1684.25     2001.43    634.77 o 
  12   9   5      266.92      305.87    488.23 o 
  13   9   5      581.07     1663.94    760.71 o 
  14   9   5     7837.73     8830.81   1988.01 o 
   0  10   5    87259.11    89486.64   2329.66 o 
   1  10   5    14159.84    14579.09    810.29 o 
   2  10   5       44.90      297.41    313.48 o 
   3  10   5    46447.27    47713.44   1287.76 o 
   4  10   5      983.56      852.81    390.72 o 
   5  10   5     8811.27     8758.04    778.53 o 
   6  10   5    59670.77    61610.25   2035.65 o 
   7  10   5    10083.65    10501.19   1165.40 o 
   8  10   5       67.81      508.73    494.28 o 
   9  10   5    44306.38    45169.59   2294.47 o 
  10  10   5     3774.79     2661.92    641.15 o 
  11  10   5     3472.82     3351.32    744.65 o 
  12  10   5    20507.04    21638.63   1462.82 o 
  13  10   5     2419.67     2081.58    656.34 o 
  14  10   5      515.64     1596.16   1014.53 o 
   0  11   5    26548.28    29669.83   1835.54 o 
   1  11   5    38757.43    38806.23   1213.25 o 
   2  11   5    73490.52    71666.98   1990.44 o 
   3  11   5   410685.06   414030.66   5268.13 o 
   4  11   5    98300.16    96861.77   2097.46 o 
   5  11   5    43443.96    43604.72   1440.56 o 
   6  11   5    13289.32    12914.07   1035.71 o 
   7  11   5    11468.18    11451.44   1683.18 o 
   8  11   5    26984.07    27626.99   1540.16 o 
   9  11   5   203405.61   194544.00   4030.40 o 
  10  11   5    67721.63    67411.33   2318.62 o 
  11  11   5    18620.27    18134.37   1353.67 o 
  12  11   5      527.62      824.37    629.19 o 
  13  11   5      474.12      932.36    696.91 o 
  14  11   5     5741.39     6635.43   2479.56 o 
   0  12   5    39835.04    38994.64   2136.06 o 
   1  12   5        4.32       81.39    315.23 o 
   2  12   5    16101.09    13544.42    819.41 o 
   3  12   5   227012.77   229732.31   3443.98 o 
   4  12   5    78902.73    76103.93   1857.11 o 
   5  12   5       10.78      249.85    381.69 o 
   6  12   5    20194.02    19448.17   1389.76 o 
   7  12   5      104.90      161.74    486.60 o 
   8  12   5      482.97      247.97    505.81 o 
   9  12   5   145091.55   145609.33   3423.65 o 
  10  12   5   133379.75   134851.92   3361.38 o 
  11  12   5      197.51      127.28    581.98 o 
  12  12   5     1260.20     -300.21    592.32 o 
  13  12   5      675.80       47.59    715.73 o 
   0  13   5    31042.12    28894.33   1625.10 o 
   1  13   5    32564.81    32181.84   1381.66 o 
   2  13   5    46264.84    46396.43   1432.42 o 
   3  13   5   142251.31   144106.44   2568.24 o 
   4  13   5    87617.41    86827.09   2517.88 o 
   5  13   5    32872.17    31596.67   1550.43 o 
   6  13   5    15446.02    14403.42   1903.35 o 
   7  13   5    10172.33    10418.74   1026.29 o 
   8  13   5     6761.69     6624.63    879.55 o 
   9  13   5    49327.92    46739.59   2130.53 o 
  10  13   5    75145.26    73469.71   2524.68 o 
  11  13   5     9701.08    10226.01   1633.89 o 
  12  13   5      470.26      380.09    681.92 o 
   0  14   5    15008.50    14102.14   1351.48 o 
   1  14   5     1587.94     1199.77    425.39 o 
   2  14   5     9179.38    10602.33    865.05 o 
   3  14   5   161920.44   160936.83   2799.74 o 
   4  14   5     1761.21     1400.60    468.15 o 
   5  14   5      521.91      398.06    539.03 o 
   6  14   5     7210.31     8012.56   1472.08 o 
   7  14   5     3056.16     1682.69    680.92 o 
   8  14   5     9023.61     7921.97    968.84 o 
   9  14   5   121978.66   119483.31   3157.72 o 
  10  14   5      102.17      569.73    626.08 o 
  11  14   5       63.35      506.63    672.30 o 
  12  14   5      214.63      377.27    786.94 o 
   0  15   5     3083.46     3996.59    877.74 o 
   1  15   5     1410.14     1520.02    451.33 o 
   2  15   5        5.63      219.70    424.06 o 
   3  15   5    83129.82    81653.41   2097.27 o 
   4  15   5     7126.18     7488.49    769.10 o 
   5  15   5       23.85      203.18    567.47 o 
   6  15   5      757.35     1010.41    831.54 o 
   7  15   5     1985.33     1827.72    725.64 o 
   8  15   5     9106.13     9243.34   1125.86 o 
   9  15   5    80751.20    83926.42   2652.46 o 
  10  15   5    12060.81    13937.98   1348.08 o 
  11  15   5     1178.17      658.82    751.21 o 
   0  16   5     3966.95     5417.26   1009.42 o 
   1  16   5    10136.01    10057.80    900.90 o 
   2  16   5     7181.01     6120.36    738.14 o 
   3  16   5    15639.68    15032.88   1062.54 o 
   4  16   5      684.81      645.52    534.31 o 
   5  16   5      648.18      765.95    628.54 o 
   6  16   5     3381.63     2101.25    702.45 o 
   7  16   5    20122.21    18817.20   2557.55 o 
   8  16   5    14406.40    11785.53   1276.40 o 
   9  16   5     7031.04     5434.96   1016.65 o 
  10  16   5      354.17       11.69    714.96 o 
   0  17   5     7442.87     6628.94   2039.94 o 
   1  17   5     2044.25     2270.51    588.58 o 
   2  17   5      557.97      754.70    466.54 o 
   3  17   5    22249.00    23051.60   1450.46 o 
   4  17   5       48.68       91.87    582.73 o 
   5  17   5     8322.21     9402.00   1160.91 o 
   6  17   5     5009.76     3194.70    877.08 o 
   7  17   5      251.79     1060.70    728.37 o 
   8  17   5     2741.96     3110.84    912.67 o 
   9  17   5    10636.40     7818.48   1247.86 o 
   0  18   5    15727.83    20038.14   1785.57 o 
   1  18   5    27563.92    27603.48   1473.56 o 
   2  18   5    14680.38    13221.08    978.79 o 
   3  18   5      628.05     1140.73    696.29 o 
   4  18   5      120.07      856.00    667.10 o 
   5  18   5     9886.99     8873.28   1350.33 o 
   6  18   5    16905.46    17546.97   1580.30 o 
   7  18   5    33363.38    34060.98   2153.72 o 
   8  18   5    32082.76    29471.26   4951.97 o 
   0  19   5     9048.25     9612.63   1391.20 o 
   1  19   5        6.94      477.46    543.68 o 
   2  19   5    13687.25    14119.23   1126.39 o 
   3  19   5    22448.81    20936.84   1674.91 o 
   4  19   5     9674.17     9714.52   1502.44 o 
   5  19   5     2470.38     2403.72   1025.29 o 
   6  19   5     8020.65     8915.07   1487.06 o 
   7  19   5     3840.11     7996.75   2409.50 o 
   0  20   5       16.74     -131.24    743.93 o 
   1  20   5     9167.50     8684.66    963.62 o 
   2  20   5    33980.54    32464.09   2099.94 o 
   3  20   5   237264.72   246448.19   5603.51 o 
   4  20   5    11253.50     4655.52   1928.92 o 
   0  21   5     7075.05     5718.99   1309.34 o 
   1  21   5        1.60      433.64    652.98 o 
   2  21   5     3339.10     2462.71   2304.68 o 
   0   0   6  2108781.00  2040749.88  55638.95 o 
   1   0   6   287382.56   283291.03   7174.61 o 
   2   0   6    53075.27    52033.20   2439.02 o 
   3   0   6    17330.65    16193.82   1556.72 o 
   4   0   6    60197.61    62862.08   2326.94 o 
   5   0   6   298967.56   306540.88   5436.81 o 
   6   0   6  1498250.25  1485680.63  20944.35 o 
   7   0   6   156822.73   157447.27   5244.29 o 
   8   0   6     9369.01     8716.14   1084.45 o 
   9   0   6     2149.66     1449.21    925.94 o 
  10   0   6    24905.05    24553.78   2192.58 o 
  11   0   6   170092.72   172116.17   6080.61 o 
  12   0   6   608636.56   600459.56  14816.59 o 
  13   0   6    71010.25    82769.39   5851.39 o 
  14   0   6     1646.71      966.28   1172.58 o 
  15   0   6     1119.98     1269.73   1281.00 o 
   0   1   6      162.31     -341.31    601.47 o 
   1   1   6     1796.52      888.41    485.37 o 
   2   1   6     1304.57     1913.53    833.59 o 
   3   1   6    30732.64    28651.65   1479.85 o 
   4   1   6    38047.82    36744.21   1238.62 o 
   5   1   6     3685.02     4308.24    533.46 o 
   6   1   6      326.18      658.91    432.19 o 
   7   1   6    25263.02    24525.21   1254.41 o 
   8   1   6     6826.70     7552.69    720.75 o 
   9   1   6     7062.14     8087.46    746.12 o 
  10   1   6    64724.93    67418.66   2359.70 o 
  11   1   6     6496.57     4699.80   1008.24 o 
  12   1   6      463.39     1163.05    725.69 o 
  13   1   6    41899.78    44630.23   2489.69 o 
  14   1   6     9415.72     8108.42   2137.68 o 
  15   1   6       15.53     -234.47    831.52 o 
   0   2   6     2067.04      597.58    698.39 o 
   1   2   6      107.21      610.44    465.31 o 
   2   2   6     5409.83     5853.61    766.30 o 
   3   2   6     3008.93     2747.55    510.04 o 
   4   2   6     7689.23     8324.48    644.01 o 
   5   2   6     4580.29     5127.20    537.41 o 
   6   2   6     7833.27     8848.46    686.72 o 
   7   2   6     2624.51     2428.04    512.00 o 
   8   2   6       61.71      -96.72    344.41 o 
   9   2   6     4194.13     3409.71    592.23 o 
  10   2   6     2096.60     1453.62    570.30 o 
  11   2   6     5043.75     4664.66   1114.82 o 
  12   2   6    25599.85    28080.64   1914.49 o 
  13   2   6     4045.77     3156.95    937.68 o 
  14   2   6     2185.86     1590.30    825.53 o 
  15   2   6     4342.85     2005.25   1021.58 o 
   0   3   6      300.58     1089.71    687.84 o 
   1   3   6      802.72       -1.10    461.56 o 
   2   3   6     1502.63     1571.49    459.31 o 
   3   3   6     8964.27     7522.29    727.66 o 
   4   3   6     5020.75     5709.86    579.80 o 
   5   3   6     3700.34     4226.52    537.36 o 
   6   3   6        8.96      425.04    455.76 o 
   7   3   6     7838.49     7244.24    644.12 o 
   8   3   6        0.22       51.08    328.76 o 
   9   3   6     2450.84     2797.25    529.15 o 
  10   3   6     4264.39     5329.19    763.30 o 
  11   3   6    13303.50    15957.89   1568.38 o 
  12   3   6      564.65     -562.23    689.13 o 
  13   3   6     8733.06     9607.72   1235.88 o 
  14   3   6      228.85     -245.83    720.39 o 
  15   3   6        9.75      491.76    876.06 o 
   0   4   6    38333.54    36394.67   2397.98 o 
   1   4   6    21139.25    21990.34   1150.40 o 
   2   4   6    29482.47    28257.16   1306.27 o 
   3   4   6    34616.91    34512.16   1928.75 o 
   4   4   6     2572.78     2733.40    496.97 o 
   5   4   6    15825.41    17893.92    938.48 o 
   6   4   6    28701.90    28788.32   1169.82 o 
   7   4   6    11379.15    11047.82    755.35 o 
   8   4   6    52274.67    51745.09   1612.01 o 
   9   4   6    10474.29     9537.70    814.62 o 
  10   4   6     1495.19     1204.96    562.59 o 
  11   4   6     5032.38     4662.61    871.55 o 
  12   4   6    14593.63    14114.96   1745.71 o 
  13   4   6     2695.12     3106.81    914.45 o 
  14   4   6    40259.51    45309.15   2625.44 o 
  15   4   6      281.51      538.78   1256.20 o 
   0   5   6     3626.27     4371.76    784.71 o 
   1   5   6     1062.99     1811.25    476.48 o 
   2   5   6     2911.74     2313.37    513.53 o 
   3   5   6    31293.29    33281.02   1465.46 o 
   4   5   6      641.90     1118.63    428.96 o 
   5   5   6    27529.45    28314.27   1457.53 o 
   6   5   6      572.84      656.86    342.83 o 
   7   5   6    39672.82    41229.02   1310.18 o 
   8   5   6     6296.67     6002.09    706.52 o 
   9   5   6    19395.40    21805.39   1217.53 o 
  10   5   6     7838.96     7113.90    763.97 o 
  11   5   6    60652.29    59333.11   2146.47 o 
  12   5   6     1457.04       56.17    781.55 o 
  13   5   6    51600.38    53990.05   3236.91 o 
  14   5   6     3042.90     3771.59   1048.39 o 
   0   6   6   138992.59   140419.22   3674.63 o 
   1   6   6    17031.55    15451.03   1023.73 o 
   2   6   6    21070.91    19956.85   1133.68 o 
   3   6   6   156116.00   151630.83   3002.23 o 
   4   6   6     7753.35     8465.43    723.11 o 
   5   6   6     8379.44     9754.34    725.01 o 
   6   6   6    94268.18    95037.51   1958.08 o 
   7   6   6     8621.17     9045.54    728.87 o 
   8   6   6    16154.67    16202.39   1131.58 o 
   9   6   6    56047.73    56313.40   1905.40 o 
  10   6   6      959.75     1275.06    545.78 o 
  11   6   6        1.67     -146.59    489.00 o 
  12   6   6    32521.59    29741.56   3243.90 o 
  13   6   6     1529.06     1262.63   1146.29 o 
  14   6   6     2434.95      993.16   1011.10 o 
   0   7   6     3193.08     2302.46   1523.31 o 
   1   7   6      131.02     -178.50    343.06 o 
   2   7   6    11400.99    12226.25    851.62 o 
   3   7   6    43712.64    44853.06   1425.42 o 
   4   7   6      787.04      976.02    408.90 o 
   5   7   6    17136.05    16049.14   1116.69 o 
   6   7   6      447.86      730.61    385.71 o 
   7   7   6    15687.60    17283.77   1054.74 o 
   8   7   6    14732.93    13114.82   1068.26 o 
   9   7   6    25796.35    25159.63   1708.30 o 
  10   7   6     1656.26     1865.21    604.67 o 
  11   7   6    32070.13    33852.80   1736.33 o 
  12   7   6     1505.82     1044.52    808.20 o 
  13   7   6    15443.34    15347.91   2260.53 o 
  14   7   6     6528.13     6023.61   3317.85 o 
   0   8   6   581565.38   581403.75   9054.88 o 
   1   8   6    77025.71    77661.69   1544.36 o 
   2   8   6     2692.33     2152.31    729.49 o 
   3   8   6    67096.70    64166.71   1926.17 o 
   4   8   6      266.77      907.42    395.38 o 
   5   8   6    78440.53    79150.12   1894.07 o 
   6   8   6   492436.88   480801.66   6111.58 o 
   7   8   6    68976.38    66855.13   2533.55 o 
   8   8   6     7551.02     6194.45   1063.04 o 
   9   8   6    24256.31    24869.66   1482.94 o 
  10   8   6     2914.52     1737.17    618.80 o 
  11   8   6    72710.51    70137.92   3257.37 o 
  12   8   6   315914.56   317560.03   5788.45 o 
  13   8   6    53459.07    52390.04   4044.67 o 
   0   9   6      142.15     -274.94    401.08 o 
   1   9   6      376.62      324.83    338.19 o 
   2   9   6     9253.19     8603.67    663.64 o 
   3   9   6    22903.19    23712.46   1157.73 o 
   4   9   6     9738.76     9218.49    770.75 o 
   5   9   6     2426.15     2249.63    619.84 o 
   6   9   6      606.47      300.05    385.71 o 
   7   9   6     3494.12     2770.98    769.48 o 
   8   9   6     4521.70     4768.18    754.13 o 
   9   9   6     9157.85     8872.03    970.18 o 
  10   9   6     5797.70     5143.42    827.40 o 
  11   9   6     7451.07     6491.75    877.75 o 
  12   9   6     2107.63     2497.43    737.67 o 
  13   9   6     1878.57     3236.05   1456.09 o 
   0  10   6    64538.80    57188.57   2292.99 o 
   1  10   6     3974.79     3485.61    497.62 o 
   2  10   6       15.28      502.61    371.40 o 
   3  10   6    16376.07    16355.33   1310.28 o 
   4  10   6      216.56      294.06    370.89 o 
   5  10   6       29.99      383.81    405.11 o 
   6  10   6    66168.91    65955.97   1984.46 o 
   7  10   6    10042.27     8628.40    908.32 o 
   8  10   6     1466.81     1209.38    580.62 o 
   9  10   6    10487.05     9405.35   1027.47 o 
  10  10   6       15.47     -323.11    517.69 o 
  11  10   6      742.82     1764.29    677.46 o 
  12  10   6    64486.55    70680.24   2618.27 o 
  13  10   6     8627.46     7921.72   1638.93 o 
   0  11   6     1091.11      481.98    564.65 o 
   1  11   6     1297.65     1321.99    449.40 o 
   2  11   6      151.12      -44.03    338.57 o 
   3  11   6     3672.63     3614.66    786.08 o 
   4  11   6    10590.84    10126.31    823.44 o 
   5  11   6      672.25      470.94    417.56 o 
   6  11   6      761.47      167.39    531.39 o 
   7  11   6      309.88      248.15    520.99 o 
   8  11   6     2952.02     2039.73    633.57 o 
   9  11   6       42.66      -69.54    549.24 o 
  10  11   6    19813.34    22203.16   1548.67 o 
  11  11   6       93.83      167.95    625.45 o 
  12  11   6      377.84      -80.27    617.43 o 
   0  12   6    63506.88    65504.39   2578.97 o 
   1  12   6      918.06     1170.94    449.30 o 
   2  12   6     2988.99     2422.34    484.65 o 
   3  12   6    12916.52    12275.17    827.74 o 
   4  12   6     9754.19     8095.17    846.22 o 
   5  12   6     4175.45     3543.48    640.85 o 
   6  12   6    32154.55    30835.14   2100.04 o 
   7  12   6      555.45      369.26    557.66 o 
   8  12   6     1645.99     1341.51    609.58 o 
   9  12   6     3461.32     2336.75    705.97 o 
  10  12   6     6882.14     5429.47    916.57 o 
  11  12   6     1622.09     1822.68    770.96 o 
  12  12   6     1113.21     1703.57    897.24 o 
   0  13   6     2017.30     2747.83    836.96 o 
   1  13   6     1299.91     1570.25    484.84 o 
   2  13   6     3232.57     2551.87   1069.76 o 
   3  13   6    38998.37    39699.93   1487.78 o 
   4  13   6     4136.65     3820.46    608.83 o 
   5  13   6      153.41      249.72    433.74 o 
   6  13   6     2227.72     2154.95    635.92 o 
   7  13   6     9694.40     8814.68   1001.17 o 
   8  13   6    18457.00    18710.13   1508.32 o 
   9  13   6    14864.68    13745.77   1164.74 o 
  10  13   6    16770.62    17669.30   1318.63 o 
  11  13   6      202.60     1237.66    747.59 o 
   0  14   6    59463.02    56107.34   2706.40 o 
   1  14   6     8127.54     7741.31    814.36 o 
   2  14   6    15954.54    14746.84   1060.12 o 
   3  14   6      597.69      432.71    456.23 o 
   4  14   6    14901.09    14458.41   1179.17 o 
   5  14   6    17046.17    17512.45   1708.32 o 
   6  14   6    32425.99    32431.06   1971.67 o 
   7  14   6      812.72     1581.32    701.60 o 
   8  14   6     5036.20     3653.65    873.63 o 
   9  14   6       44.89     -118.72    735.76 o 
  10  14   6     4265.56     5143.70   1007.98 o 
   0  15   6     3581.62     4987.09   2051.04 o 
   1  15   6     1631.04     2149.88    586.08 o 
   2  15   6     1855.26     1753.49    534.18 o 
   3  15   6    11010.25    10183.79   1035.99 o 
   4  15   6    12293.17    13565.83   1305.55 o 
   5  15   6       70.03     1306.32    647.17 o 
   6  15   6     2451.63     1869.88    723.33 o 
   7  15   6     6560.33     6518.75   1095.40 o 
   8  15   6      442.45       92.28    679.80 o 
   9  15   6     3802.26     3904.99    964.02 o 
  10  15   6    17468.63    17855.22   2312.70 o 
   0  16   6   404418.50   395398.06   8528.35 o 
   1  16   6    59016.77    58689.79   2095.58 o 
   2  16   6       68.53      828.90    507.21 o 
   3  16   6    10014.73    10423.39    890.02 o 
   4  16   6     5372.68     5610.42   1119.88 o 
   5  16   6    55995.70    52329.78   3026.62 o 
   6  16   6   330907.72   332184.59   8599.95 o 
   7  16   6    51043.29    51539.16   2630.26 o 
   8  16   6     3485.09     2815.61    914.27 o 
   9  16   6     5104.25     6670.16   2269.95 o 
   0  17   6      143.29      322.00    730.44 o 
   1  17   6       71.17      543.95    548.01 o 
   2  17   6    13654.26    13590.08   1147.13 o 
   3  17   6     1447.21     1216.08    652.88 o 
   4  17   6     8294.29     7262.52   1301.62 o 
   5  17   6     6586.83     8540.11   1708.34 o 
   6  17   6       74.20      398.58    838.34 o 
   7  17   6     7357.75     5954.36   1137.80 o 
   0  18   6   251629.05   239927.45   6214.88 o 
   1  18   6    22905.18    23513.86   1428.21 o 
   2  18   6    22609.04    22240.34   1309.83 o 
   3  18   6    77057.11    84135.27   2976.20 o 
   4  18   6     7823.72     8259.67   1407.95 o 
   5  18   6    17348.06    20055.57   2124.56 o 
   0  19   6        0.17     -480.27    749.39 o 
   1  19   6     3351.11     2020.48    699.50 o 
   2  19   6     4824.79     3880.80    774.56 o 
   3  19   6     1461.22     1458.08    830.87 o 
   0   0   7    42835.95    34242.24   3431.23 o 
   1   0   7     2528.32     1710.10   1292.04 o 
   2   0   7     6856.19     7245.66   1308.35 o 
   3   0   7      339.34     3700.22   4067.58 o 
   4   0   7    21298.03    21140.97   2831.83 o 
   5   0   7    48598.05    52720.74   2395.38 o 
   6   0   7    25965.72    24649.17   1817.75 o 
   7   0   7    17176.19    16434.58   1535.95 o 
   8   0   7        8.87      917.31    703.43 o 
   9   0   7      705.60      493.91    707.47 o 
  10   0   7    16915.00    20233.23   3459.57 o 
  11   0   7    62500.59    66034.75   3898.52 o 
  12   0   7     4955.04     4730.83   1446.93 o 
  13   0   7    35009.73    39564.55   3450.68 o 
  14   0   7     1771.25     1785.75   1483.97 o 
   0   1   7    11695.70    11485.27   1851.87 o 
   1   1   7     5459.79     5925.46    837.44 o 
   2   1   7     1335.97     1089.74    578.51 o 
   3   1   7     2031.53     1458.85    608.02 o 
   4   1   7    34923.39    36373.13   1818.88 o 
   5   1   7     9045.33     8485.32   1069.11 o 
   6   1   7     5469.32     5276.79    607.25 o 
   7   1   7     2115.82     1497.89    536.78 o 
   8   1   7     3621.75     3302.91    635.82 o 
   9   1   7     2338.03     2699.09    618.76 o 
  10   1   7    66636.37    71914.01   2645.43 o 
  11   1   7    10898.62    10986.65   1530.93 o 
  12   1   7      220.13     -282.94    674.57 o 
  13   1   7      330.90     1021.78    871.57 o 
  14   1   7     2964.06     4092.17   1142.37 o 
   0   2   7    30453.56    27723.49   2225.93 o 
   1   2   7     1436.87     1348.30    577.33 o 
   2   2   7    18020.19    19507.72   1342.08 o 
   3   2   7    75016.55    80886.24   3964.68 o 
   4   2   7    52155.91    52677.16   3508.73 o 
   5   2   7     2558.28     2212.36    481.05 o 
   6   2   7    19171.22    19482.71   1230.03 o 
   7   2   7    12706.85    12616.02    870.56 o 
   8   2   7      276.72      919.30    517.23 o 
   9   2   7    48718.34    47457.82   2022.68 o 
  10   2   7    54631.97    53807.84   2164.79 o 
  11   2   7     5585.02     5787.43   1234.98 o 
  12   2   7     4414.98     4691.35    998.54 o 
  13   2   7    12452.38    10785.47   1406.77 o 
  14   2   7     2577.43     2547.11   1242.60 o 
   0   3   7    13567.04    16958.91   1810.55 o 
   1   3   7     8100.28     8134.50   1153.26 o 
   2   3   7    26109.54    27288.68   1565.42 o 
   3   3   7   139887.19   139907.28   3354.11 o 
   4   3   7    14774.74    15905.74   1074.44 o 
   5   3   7     1439.42      831.10    453.15 o 
   6   3   7     8735.08     8838.52    753.64 o 
   7   3   7    13375.83    13936.20   1235.81 o 
   8   3   7    31243.88    34911.30   1566.24 o 
   9   3   7   105491.05   107174.93   2936.72 o 
  10   3   7     8878.80     9637.50   1005.31 o 
  11   3   7        3.82      556.72    780.93 o 
  12   3   7     2173.30     2679.03   1032.41 o 
  13   3   7    10499.99     8289.99   1293.14 o 
   0   4   7     4094.85     5347.00   1173.04 o 
   1   4   7    32390.90    30380.99   1682.33 o 
   2   4   7    40996.82    42571.37   1892.60 o 
   3   4   7   439650.00   443323.69   6706.87 o 
   4   4   7    28319.21    29724.01   1461.54 o 
   5   4   7    18250.76    19013.18   1178.96 o 
   6   4   7     3948.24     4544.21    713.85 o 
   7   4   7    24626.67    25197.24   1178.31 o 
   8   4   7    41270.35    43984.19   1725.83 o 
   9   4   7   245483.22   246848.20   5276.83 o 
  10   4   7    15589.50    14060.67   1335.40 o 
  11   4   7     2736.81     1721.63    861.61 o 
  12   4   7     3232.07     3573.23   1623.76 o 
  13   4   7    10529.25     9862.57   2022.72 o 
   0   5   7    99189.17    95585.80   3798.62 o 
   1   5   7    45123.41    44420.46   2021.41 o 
   2   5   7       63.03     -341.91    400.16 o 
   3   5   7    11886.39    11492.88   1310.46 o 
   4   5   7     3190.01     2991.46    623.91 o 
   5   5   7    12777.51    12670.35   1175.30 o 
   6   5   7    55815.61    53274.75   1561.52 o 
   7   5   7    57351.05    60937.85   2247.69 o 
   8   5   7      357.00      838.06    500.32 o 
   9   5   7    19975.27    18694.44   1296.36 o 
  10   5   7    12905.17    13613.74   1349.78 o 
  11   5   7      211.46      568.48    637.28 o 
  12   5   7     7283.13     6945.84   2130.51 o 
  13   5   7    37067.13    42837.91   3659.16 o 
   0   6   7      378.35     1282.47    826.79 o 
   1   6   7    16028.55    14443.92   1042.43 o 
   2   6   7     7379.81     8035.65    818.30 o 
   3   6   7    24259.73    23670.88   1327.26 o 
   4   6   7     1303.17      881.99    482.84 o 
   5   6   7    33798.90    35753.93   2211.13 o 
   6   6   7      227.16      -78.32    397.66 o 
   7   6   7       69.64      489.23    426.83 o 
   8   6   7    12110.09    11658.06   1248.33 o 
   9   6   7    47869.25    43994.78   1974.61 o 
  10   6   7      104.20      190.94    637.58 o 
  11   6   7    20481.87    21507.59   1695.03 o 
  12   6   7       50.83     1503.56   1146.20 o 
   0   7   7    68477.18    72984.57   4505.07 o 
   1   7   7    91161.23    91544.85   2352.24 o 
   2   7   7    93629.40    95780.88   2431.44 o 
   3   7   7   209357.72   206682.69   3538.17 o 
   4   7   7    70701.99    75889.07   1930.46 o 
   5   7   7    44909.21    46408.88   2183.76 o 
   6   7   7    33866.36    33710.49   1468.33 o 
   7   7   7    87813.48    87184.66   2205.68 o 
   8   7   7    55038.39    54759.89   2286.02 o 
   9   7   7   103252.59   105493.84   2823.75 o 
  10   7   7    28438.52    28459.21   1688.02 o 
  11   7   7     9642.30     9731.01   1236.36 o 
  12   7   7     1282.50     1685.30    936.80 o 
   0   8   7     3199.33     2938.79    620.71 o 
   1   8   7      745.51       58.96    381.47 o 
   2   8   7       39.01      -55.58    383.87 o 
   3   8   7    39306.36    39215.84   1550.17 o 
   4   8   7     4478.35     4278.04    599.31 o 
   5   8   7      487.69       89.58    416.05 o 
   6   8   7     3080.53     2119.48    552.19 o 
   7   8   7       27.93      620.09    518.91 o 
   8   8   7     4249.56     3136.60   1019.08 o 
   9   8   7    10876.91    11903.52   1140.13 o 
  10   8   7    14050.76    14755.57   1244.11 o 
  11   8   7      440.12     -482.93    596.72 o 
  12   8   7     2570.20     3610.53    959.28 o 
   0   9   7    23382.33    22303.37   1712.36 o 
   1   9   7    23716.52    22844.44   1190.42 o 
   2   9   7    16133.60    15981.22   1539.41 o 
   3   9   7    31044.68    30586.93   1390.19 o 
   4   9   7    25682.59    25656.47   1295.08 o 
   5   9   7     8739.22     7382.16    773.75 o 
   6   9   7    13576.20    12693.16    962.80 o 
   7   9   7    27100.92    28710.11   2605.41 o 
   8   9   7     3400.67     1364.39    638.79 o 
   9   9   7    13612.29    15033.78   1249.53 o 
  10   9   7    20195.04    18599.44   1423.54 o 
  11   9   7      946.09     1490.00    722.75 o 
  12   9   7     1943.12     1636.79   1195.76 o 
   0  10   7     1440.75     1311.74    650.09 o 
   1  10   7      569.35      978.29    465.05 o 
   2  10   7     6898.08     6560.30    926.79 o 
   3  10   7    20191.63    19578.00   1147.96 o 
   4  10   7    22988.71    23116.78   1248.19 o 
   5  10   7      829.16      413.20    449.48 o 
   6  10   7      630.50      624.50    519.22 o 
   7  10   7     3872.71     5344.11    910.89 o 
   8  10   7       15.37     -495.04    495.04 o 
   9  10   7    15957.09    15066.00   1302.26 o 
  10  10   7    27732.66    25528.31   1667.33 o 
  11  10   7     2504.82     2332.84    887.59 o 
   0  11   7     1878.91     1729.69    734.66 o 
   1  11   7       91.32     -307.13    391.37 o 
   2  11   7    51977.01    48471.72   2124.83 o 
   3  11   7   206389.11   198400.30   3569.70 o 
   4  11   7    17894.72    18864.29   1152.35 o 
   5  11   7      284.67      226.91    473.97 o 
   6  11   7      740.06      491.01    746.49 o 
   7  11   7     1294.28      590.51    666.13 o 
   8  11   7    65323.11    64285.08   2602.70 o 
   9  11   7   144708.86   149874.20   3673.00 o 
  10  11   7     3214.26     2236.06    761.36 o 
  11  11   7      494.37       12.76    913.54 o 
   0  12   7    12466.30    12122.75   1370.86 o 
   1  12   7     8321.94     8923.86    855.46 o 
   2  12   7    15372.19    16878.20   1236.63 o 
   3  12   7   129015.78   127516.89   3059.94 o 
   4  12   7       88.15      -42.50    439.62 o 
   5  12   7     3217.24     2901.18    665.95 o 
   6  12   7     7772.74     7457.76   1940.94 o 
   7  12   7    49739.75    48539.78   2423.37 o 
   8  12   7    46965.05    46463.12   2417.20 o 
   9  12   7   110795.27   111210.30   3429.76 o 
  10  12   7     3121.29     3106.51    872.56 o 
   0  13   7     3167.50     2913.78    876.75 o 
   1  13   7     1085.32     1978.87    562.29 o 
   2  13   7    30357.81    29362.12   1469.89 o 
   3  13   7    89110.78    87620.48   3117.65 o 
   4  13   7     3744.16     3293.03    640.94 o 
   5  13   7     2241.05     1463.33    693.67 o 
   6  13   7      953.87      724.18    662.62 o 
   7  13   7      497.33      258.15    641.53 o 
   8  13   7    47034.34    48379.85   2519.78 o 
   9  13   7    58551.07    58126.26   2847.42 o 
   0  14   7    68818.66    71162.64   2936.69 o 
   1  14   7     1952.28     1948.73    596.11 o 
   2  14   7    18699.70    17294.75   1344.08 o 
   3  14   7   128518.93   126182.55   3573.36 o 
   4  14   7    41584.84    41695.67   2207.32 o 
   5  14   7     1652.79     1338.29    703.54 o 
   6  14   7    49427.75    51496.17   2554.39 o 
   7  14   7    14851.43    13959.10   1440.05 o 
   8  14   7     1853.26      488.19    792.49 o 
   0  15   7       53.95      730.06    770.36 o 
   1  15   7    17064.28    16621.39   1186.03 o 
   2  15   7    15705.13    14771.85   1116.26 o 
   3  15   7    28050.19    26319.77   1938.37 o 
   4  15   7    34717.72    32008.56   2358.12 o 
   5  15   7    18951.90    18316.35   1892.57 o 
   6  15   7       61.13     -258.59    674.13 o 
   7  15   7     9943.30     9157.48   1248.30 o 
   0  16   7      386.47       28.39    829.64 o 
   1  16   7      106.60      574.77    593.53 o 
   2  16   7      704.72      901.91    592.60 o 
   3  16   7    28002.62    27554.33   1917.81 o 
   4  16   7      257.46      435.44    816.03 o 
   5  16   7      747.35      271.41    921.35 o 
   0  17   7    42725.25    48028.27   2923.47 o 
   1  17   7    10635.85     8928.36   1268.47 o 
   2  17   7    11425.49    11278.14   1147.48 o 
   3  17   7    10030.05     9419.40   1583.12 o 
   4  17   7     8620.74     6880.83   2375.11 o 
   0  18   7     6343.01     3794.65   1168.19 o 
   1  18   7     3924.06     3437.66    895.09 o 
   2  18   7     1267.62     -349.16   1606.14 o 
   0   0   8       32.08     -174.57   1012.51 o 
   1   0   8     4184.55     1467.21   1100.06 o 
   2   0   8     3509.24     3264.13   1292.08 o 
   3   0   8    21564.17    19720.19   2063.89 o 
   4   0   8      736.28     -409.46   1675.95 o 
   5   0   8     8397.53     8438.61   1606.80 o 
   6   0   8      292.61     2590.74   1157.21 o 
   7   0   8       25.11      841.72    813.80 o 
   8   0   8     3411.34     2328.59   1072.61 o 
   9   0   8     3109.67     2341.87   2024.20 o 
  10   0   8       19.50      698.28   1675.88 o 
  11   0   8     2966.50     1768.11   1283.25 o 
  12   0   8     1714.81     2467.56   1406.68 o 
   0   1   8      635.44     -174.58    735.74 o 
   1   1   8     1055.38     1255.45    721.12 o 
   2   1   8     5338.41     4727.56    957.78 o 
   3   1   8    58501.00    57436.64   2308.47 o 
   4   1   8     1570.45      789.43    659.34 o 
   5   1   8     3082.65     3106.01    801.48 o 
   6   1   8     4669.54     3810.38   1153.23 o 
   7   1   8     4470.71     3551.75    739.23 o 
   8   1   8     2159.92     1537.54    636.81 o 
   9   1   8    17862.51    20276.31   1463.36 o 
  10   1   8      279.10      491.22    954.08 o 
  11   1   8    20626.01    20805.69   2175.96 o 
  12   1   8    21195.68    20581.32   2456.62 o 
   0   2   8    88204.92    80822.62   3647.48 o 
   1   2   8     8899.77    10009.02   1096.12 o 
   2   2   8    11316.69    12336.44   1213.00 o 
   3   2   8    54636.62    56157.35   2800.01 o 
   4   2   8     3966.54     3794.36    804.31 o 
   5   2   8     7387.34     7653.97   1039.23 o 
   6   2   8    82285.53    82265.81   2684.49 o 
   7   2   8     3536.99     2982.51    699.46 o 
   8   2   8    12962.21    13819.83   1570.26 o 
   9   2   8    21757.04    21262.46   1501.74 o 
  10   2   8      136.80      227.84    741.22 o 
  11   2   8     1618.83     1252.31   1086.88 o 
  12   2   8    64852.83    79353.54   7739.25 o 
   0   3   8   111128.81   115431.15   4496.34 o 
   1   3   8    48128.11    47609.83   2234.30 o 
   2   3   8    14635.61    13108.11   1230.55 o 
   3   3   8    11246.21    11812.26   1190.66 o 
   4   3   8    19860.72    17401.56   1416.77 o 
   5   3   8    31189.23    31348.16   1835.00 o 
   6   3   8    82679.89    81899.68   2328.52 o 
   7   3   8    41807.44    42637.92   2007.50 o 
   8   3   8     5106.85     4100.89   1144.00 o 
   9   3   8     3321.06     3480.53    890.15 o 
  10   3   8    13332.80    15693.17   1478.70 o 
  11   3   8    13138.27     6421.81   1735.23 o 
  12   3   8    36975.35    35953.13   5176.13 o 
   0   4   8   227815.33   222761.17   9124.71 o 
   1   4   8    84859.15    82145.85   4395.40 o 
   2   4   8    13176.63    13276.79   1245.21 o 
   3   4   8     4984.21     2825.80    982.09 o 
   4   4   8    35275.00    34039.32   1911.13 o 
   5   4   8    94476.87    94695.55   3030.76 o 
   6   4   8   179627.53   178641.69   3976.53 o 
   7   4   8    56437.88    61157.89   2175.59 o 
   8   4   8      664.14      157.49    606.86 o 
   9   4   8     3561.41     3403.69    899.75 o 
  10   4   8    36383.91    37864.91   3827.68 o 
  11   4   8    66498.21    69198.98   3630.13 o 
  12   4   8    93104.84    94181.22   7468.58 o 
   0   5   8     5930.55     4697.35   1222.28 o 
   1   5   8     7042.09     7737.91   1020.60 o 
   2   5   8       40.34     -249.76    555.15 o 
   3   5   8     9573.10    11866.07   1425.06 o 
   4   5   8    10127.20    10125.61   1362.92 o 
   5   5   8     4421.06     3663.21    715.86 o 
   6   5   8     7351.45     6171.88    870.59 o 
   7   5   8     8839.30     8426.43   1128.56 o 
   8   5   8     2651.30     3377.31    750.48 o 
   9   5   8     4193.62     4921.93   1134.10 o 
  10   5   8    22430.38    22119.90   1967.50 o 
  11   5   8     4523.54     5512.61   1289.56 o 
   0   6   8    34849.05    35492.57   2805.50 o 
   1   6   8     3511.41     4315.51    819.32 o 
   2   6   8     4747.32     3943.65    832.89 o 
   3   6   8      767.02       91.41    497.47 o 
   4   6   8    36878.35    35367.20   1732.51 o 
   5   6   8     7173.79     7919.70   1129.85 o 
   6   6   8    32484.19    31558.43   1512.08 o 
   7   6   8    36711.18    35902.93   1766.76 o 
   8   6   8     2054.31     1587.36    673.62 o 
   9   6   8     2297.33     2971.31    861.15 o 
  10   6   8    52560.84    53023.13   2697.11 o 
  11   6   8    18693.63    19218.56   2143.89 o 
   0   7   8   174764.77   178332.59   5981.86 o 
   1   7   8    36211.81    35302.54   1971.36 o 
   2   7   8    17409.63    16841.88   1267.77 o 
   3   7   8    37459.63    36365.92   1585.80 o 
   4   7   8      405.66      421.69    477.94 o 
   5   7   8    45601.54    46519.27   1836.69 o 
   6   7   8   131474.34   131845.30   2864.56 o 
   7   7   8    15936.29    14716.40   1197.98 o 
   8   7   8    30760.40    30700.86   1927.41 o 
   9   7   8    17144.72    14173.55   1287.32 o 
  10   7   8     4354.55     3191.71   1133.07 o 
  11   7   8    30384.80    25952.35   2954.39 o 
   0   8   8    22179.07    23478.28   2327.88 o 
   1   8   8       59.37      769.70    642.37 o 
   2   8   8     5679.31     5245.32    848.62 o 
   3   8   8      322.38      550.13    486.33 o 
   4   8   8    44231.07    42496.46   1752.16 o 
   5   8   8    12109.58    11981.17   1153.56 o 
   6   8   8    15971.29    18012.03   1183.19 o 
   7   8   8     8438.96     7285.61   1246.11 o 
   8   8   8     3104.71     1942.12    755.74 o 
   9   8   8       25.96      225.79    646.75 o 
  10   8   8    67635.88    70574.68   2959.26 o 
   0   9   8    10764.46     8490.56   1531.53 o 
   1   9   8     5056.25     3035.54    747.64 o 
   2   9   8     1700.27     1329.53    543.54 o 
   3   9   8     1438.01     1289.61    531.12 o 
   4   9   8        2.05     -101.23    482.93 o 
   5   9   8    10595.90    10195.15    936.47 o 
   6   9   8    10060.00    10432.80   1058.67 o 
   7   9   8     1398.31      478.39    646.70 o 
   8   9   8     4672.78     2610.21    862.38 o 
   9   9   8      811.51      530.23    744.21 o 
  10   9   8      318.82      916.37    818.99 o 
   0  10   8    36269.49    34273.14   5107.09 o 
   1  10   8     2743.30     1379.17    625.51 o 
   2  10   8    19138.88    21015.38   1415.22 o 
   3  10   8    49154.92    52691.50   2061.04 o 
   4  10   8    15799.21    15287.00   1107.72 o 
   5  10   8     1409.01      147.00    520.51 o 
   6  10   8    36582.93    34149.55   2211.25 o 
   7  10   8     1329.22      970.66    703.68 o 
   8  10   8    14041.39    13873.25   1416.05 o 
   9  10   8    23590.96    19990.19   1721.57 o 
   0  11   8   196801.23   207593.48   5536.20 o 
   1  11   8    66345.51    64159.24   2359.21 o 
   2  11   8    34033.70    34923.59   1817.15 o 
   3  11   8    38997.16    40048.13   1953.55 o 
   4  11   8    22607.31    21343.34   1298.60 o 
   5  11   8    47120.41    47926.38   2321.98 o 
   6  11   8   140506.92   141162.75   3831.99 o 
   7  11   8    52324.54    52108.38   2587.79 o 
   8  11   8    23367.87    21651.49   2250.04 o 
   9  11   8    13445.65     9362.78   2690.05 o 
   0  12   8    92278.23    94972.73   3509.37 o 
   1  12   8    33710.48    37615.79   1903.07 o 
   2  12   8     6605.93     5631.34    863.59 o 
   3  12   8    30392.10    31153.18   1756.48 o 
   4  12   8      999.58      796.44    635.86 o 
   5  12   8    10526.46    11240.61   1232.35 o 
   6  12   8    70045.75    67444.97   2828.77 o 
   7  12   8    70827.27    71507.57   2898.83 o 
   8  12   8     8842.32    12610.76   2036.58 o 
   0  13   8    59343.25    59847.94   5638.46 o 
   1  13   8    42039.31    41201.23   2029.67 o 
   2  13   8    25773.57    29758.77   1750.21 o 
   3  13   8    43666.09    41493.23   2052.20 o 
   4  13   8    16271.57    17041.85   1364.88 o 
   5  13   8    19107.88    18460.26   1915.20 o 
   6  13   8    34595.85    34371.71   2150.24 o 
   7  13   8    41492.30    40138.77   4005.33 o 
   0  14   8    91031.31    97406.35   4734.06 o 
   1  14   8    14859.39    14842.48   2152.90 o 
   2  14   8      115.06     -221.16    614.04 o 
   3  14   8    19932.39    22031.24   1562.12 o 
   4  14   8      934.56     1347.16    815.47 o 
   5  14   8    12548.91     9085.81   2497.82 o 
   0  15   8    37930.61    39453.95   3429.35 o 
   1  15   8      902.07      317.81    607.47 o 
   2  15   8       21.14     -308.31    642.98 o 
   3  15   8     2578.40     3026.81    977.99 o 
   0  16   8     4332.50     6904.10   1728.50 o 
   0   0   9    36717.07    45686.46   4792.53 o 
   1   0   9    50790.45    51331.43   3549.07 o 
   2   0   9   250291.63   259879.88   7978.46 o 
   3   0   9   565255.94   584895.81  14316.27 o 
   4   0   9   175507.20   182968.22   6389.27 o 
   5   0   9    29088.56    35792.70   3063.15 o 
   6   0   9    20918.47    19429.95   2328.76 o 
   7   0   9    42631.75    45974.04   3450.59 o 
   8   0   9   211690.55   233836.23   7506.50 o 
   9   0   9   335066.97   357787.59  10537.63 o 
  10   0   9    89323.89    93885.72   7362.21 o 
   0   1   9    26937.30    23912.62   2495.57 o 
   1   1   9     5726.04     4953.00    961.91 o 
   2   1   9     1635.43      929.51    722.92 o 
   3   1   9     3296.34     2755.43    848.15 o 
   4   1   9     9502.01     8074.48   1166.20 o 
   5   1   9     5579.57     3291.73   1020.73 o 
   6   1   9    18211.18    19236.28   1620.02 o 
   7   1   9    41561.43    41452.25   2326.70 o 
   8   1   9        6.85     -967.57    967.57 o 
   9   1   9     3250.81     2556.33    995.79 o 
  10   1   9    19484.28    18066.84   3948.85 o 
   0   2   9     1047.75      331.49   1012.56 o 
   1   2   9     5062.60     3911.67    904.17 o 
   2   2   9        4.37     -390.52    627.82 o 
   3   2   9    11024.70    10215.17   1674.04 o 
   4   2   9     4369.04     2982.03    889.23 o 
   5   2   9     1687.57     1480.83    785.52 o 
   6   2   9     1504.61      492.48    797.10 o 
   7   2   9     4502.64     4457.65   1009.26 o 
   8   2   9     1909.00     1366.29    846.62 o 
   9   2   9    16927.93    19500.98   2049.06 o 
  10   2   9    10182.39    11054.23   2140.13 o 
   0   3   9     4724.14     3080.08   2950.97 o 
   1   3   9     1270.77     1983.42    805.72 o 
   2   3   9     1343.09     1841.52    767.59 o 
   3   3   9     1658.56      215.78    707.06 o 
   4   3   9      362.33      -59.86    707.82 o 
   5   3   9       15.28     -288.89    718.68 o 
   6   3   9     2939.13     1626.68    846.74 o 
   7   3   9     2852.26     2939.28    936.76 o 
   8   3   9     7431.44     8799.26   1413.49 o 
   9   3   9      142.07     -377.12    815.26 o 
   0   4   9    35899.38    32834.96   2893.90 o 
   1   4   9     7222.81     6569.65   1040.47 o 
   2   4   9    22793.04    21298.69   1688.73 o 
   3   4   9     8531.15     9280.24   1981.36 o 
   4   4   9    20308.01    18843.03   1579.19 o 
   5   4   9    20668.63    20282.90   1673.65 o 
   6   4   9    21047.41    21404.17   1703.97 o 
   7   4   9      316.60     1375.75    813.06 o 
   8   4   9    12725.76    12891.79   1430.31 o 
   9   4   9     6532.01     7932.88   1404.06 o 
   0   5   9    16003.90    18013.07   3249.70 o 
   1   5   9        6.85      374.18    688.19 o 
   2   5   9     2960.05     1788.11    779.79 o 
   3   5   9     5684.18     4632.11    999.48 o 
   4   5   9     3061.30     2550.55   1052.99 o 
   5   5   9     2791.33     2115.61    847.02 o 
   6   5   9    12388.80    10783.75   1153.47 o 
   7   5   9     6340.85     5979.80    966.22 o 
   8   5   9    20083.94    20559.73   2001.74 o 
   9   5   9      194.58       31.03    904.32 o 
   0   6   9   144932.00   152681.53   5706.75 o 
   1   6   9      476.49      665.12    746.53 o 
   2   6   9    23098.94    23253.54   1742.44 o 
   3   6   9    48254.26    45788.07   2435.02 o 
   4   6   9    23365.53    22732.96   1750.44 o 
   5   6   9     1049.05      373.53    633.39 o 
   6   6   9    89844.28    95185.98   2510.32 o 
   7   6   9        1.83       54.98    604.33 o 
   8   6   9     5777.02     3246.35   1132.30 o 
   9   6   9    29327.99    30421.83   2988.53 o 
   0   7   9    36086.18    35668.31   3040.95 o 
   1   7   9     1257.16      726.95    779.06 o 
   2   7   9     4022.25     3709.95   1046.01 o 
   3   7   9     7617.11     7722.63   1380.00 o 
   4   7   9        3.81      227.16    613.74 o 
   5   7   9     7291.31     6890.18    891.68 o 
   6   7   9    28100.39    30176.72   1593.13 o 
   7   7   9     1671.97     1162.75    790.41 o 
   8   7   9    12751.53    14592.39   1476.51 o 
   0   8   9    46197.31    44647.02   3388.96 o 
   1   8   9     7366.02     5552.58   1021.94 o 
   2   8   9    59807.05    62406.18   2842.02 o 
   3   8   9   200757.91   207013.38   7058.51 o 
   4   8   9    56216.57    56845.45   2176.26 o 
   5   8   9     2569.40     1398.92    645.32 o 
   6   8   9    26787.26    28746.90   1749.20 o 
   7   8   9    11037.95     8799.67   1865.55 o 
   8   8   9    65156.37    69046.00   2940.70 o 
   0   9   9    22492.39    21481.40   2402.05 o 
   1   9   9     4214.65     2029.46   1006.93 o 
   2   9   9     2792.38     2934.98    937.46 o 
   3   9   9      695.83      648.27    637.28 o 
   4   9   9      461.99      574.43    595.98 o 
   5   9   9     2196.59     2683.85    727.00 o 
   6   9   9    16302.38    16438.89   1372.64 o 
   7   9   9     3647.98     4458.24   1178.08 o 
   0  10   9    12878.53    13274.13   5187.98 o 
   1  10   9      489.11     -298.42    697.36 o 
   2  10   9     4882.89     3998.56   1159.34 o 
   3  10   9    45449.72    49063.09   2609.56 o 
   4  10   9    15637.52    14725.91   1318.52 o 
   5  10   9        0.05      -25.21    611.48 o 
   6  10   9    10237.14    11353.77   1897.55 o 
   0  11   9     1666.17     1392.57   1233.25 o 
   1  11   9     1720.88     1367.26    856.06 o 
   2  11   9      129.70     -113.05    659.33 o 
   3  11   9       62.02     -341.84    633.53 o 
   4  11   9        0.22      508.29    706.71 o 
   5  11   9     2309.51     3426.94   1376.73 o 
   0  12   9    16005.39    14759.57   2233.38 o 
   1  12   9      467.62      -18.47    819.14 o 
   2  12   9     1649.65     1181.97    771.83 o 
   3  12   9    14678.37    14994.41   2637.81 o 
   4  12   9      167.52     -892.04   1123.11 o 
   0  13   9    18788.32    21056.17   2518.91 o 
   1  13   9      172.30       49.46   1184.26 o 
   0   0  10       82.36      244.40   1640.97 o 
   1   0  10    11516.16    11373.57   1975.68 o 
   2   0  10     9003.62     7965.10   1899.88 o 
   3   0  10    35388.15    37344.02   3385.58 o 
   4   0  10     2075.77     2698.28   1429.49 o 
   5   0  10     5164.27     5063.78   1703.89 o 
   6   0  10       80.20      -82.27   1246.56 o 
   0   1  10     6091.98     6142.37   1691.49 o 
   1   1  10     2202.39     2319.48   1446.47 o 
   2   1  10    11884.20    10517.20   1860.61 o 
   3   1  10     5650.64     5484.83   1143.69 o 
   4   1  10     5664.51     6109.27   1835.52 o 
   5   1  10      778.68      120.52   1012.96 o 
   6   1  10     3814.30     3004.68   1063.20 o 
   0   2  10    33627.88    34917.67   3193.66 o 
   1   2  10    36167.60    37559.57   2630.14 o 
   2   2  10       60.45     -765.47    766.11 o 
   3   2  10    19586.29    20481.44   1834.62 o 
   4   2  10     5991.52     5943.31   1394.52 o 
   5   2  10    11830.53    12552.39   1544.15 o 
   6   2  10    27560.59    28431.29   2112.63 o 
   0   3  10    27265.89    25262.82   3024.05 o 
   1   3  10    28232.40    27315.12   2301.11 o 
   2   3  10        4.94     -516.02    801.46 o 
   3   3  10     6924.02     4259.70   1114.34 o 
   4   3  10     1534.58      667.88    874.28 o 
   5   3  10    32727.36    31209.54   2224.47 o 
   6   3  10    26744.72    25533.05   2064.37 o 
   0   4  10   156300.70   161676.89   6342.47 o 
   1   4  10    21473.34    17560.22   3339.53 o 
   2   4  10    20684.32    19692.97   2068.46 o 
   3   4  10    12048.15    12650.14   1544.35 o 
   4   4  10    19690.44    22664.33   1893.52 o 
   5   4  10    32615.95    34571.29   4108.33 o 
   6   4  10   120317.16   119750.17   4413.96 o 
   0   5  10     1500.58     1473.10   1368.78 o 
   1   5  10     4062.38     3452.46   1008.08 o 
   2   5  10     1681.98     1291.92    902.08 o 
   3   5  10    63592.18    67094.18   5393.20 o 
   4   5  10    15114.66    14184.16   1564.87 o 
   5   5  10     2435.75     3567.55   1310.69 o 
   0   6  10    18400.13    18351.42   2465.03 o 
   1   6  10    10097.80     8986.04   1961.27 o 
   2   6  10    14711.05    13449.09   1534.63 o 
   3   6  10       51.86     -780.28    795.96 o 
   4   6  10     1030.34      948.64    874.37 o 
   5   6  10     7324.75     8775.05   1529.17 o 
   0   7  10    69192.04    73815.32   4753.74 o 
   1   7  10    49535.84    54633.22   2861.29 o 
   2   7  10    29229.21    30319.92   2194.49 o 
   3   7  10    56939.46    70070.79   4628.67 o 
   4   7  10    55246.23    61755.80   3431.25 o 
   0   8  10    10976.97    13292.88   2724.69 o 
   1   8  10      271.33     -656.81   1245.11 o 
   2   8  10      122.27    -1082.92   1082.92 o 
   3   8  10     1040.85     2102.91   1404.69 o 
                                                 
